# Supplementary material for: Genome-wide mapping of Sox6 binding sites in skeletal muscle reveals both direct and indirect regulation of muscle terminal differentiation by Sox6
Source: BMC Dev Biol. 2011 Oct 10;11:59. doi: 10.1186/1471-213X-11-59 (PMC3239296; doi:10.1186/1471-213X-11-59)
Supplement: Additional file 2 — Table S1 Pol II binding data presented in Figure 4. Full list of Pol II binding levels to the Sox6 peak-associated genes measured in RPKM are shown. [file 1471-213X-11-59-S2.XLS]

## Sheet: Sheet1
Gene symbol	Pol II binding (RPKM)
Msc	0
Tmem70	0
Kcnq5	0
Rfx8	0
Pgap1	0
Nrp2	0
Abca12	0
Mreg	0
Pecr	0
Scg2	0
A630001G21Rik	0
Iqca	0
Cntnap5a	0
R3hdm1	0
Cxcr4	0
Pm20d1	0
Lax1	0
Optc	0
Chi3l1	0
Gpr37l1	0
Nr5a2	0
Mir181a-1	0
Nmnat2	0
Npl	0
Xpr1	0
Zbtb37	0
Mettl11b	0
Spna1	0
6330403A02Rik	0
Srp9	0
Mosc2	0
5033404E19Rik	0
Lyplal1	0
Esrrg	0
Prox1	0
Nenf	0
5031426D15Rik	0
Pter	0
Pip4k2a	0
Gsn	0
Ggta1	0
Gm13476	0
Gm13498	0
Cytip	0
Slc4a10	0
Kcnh7	0
Dlx2	0
Itga6	0
Gpr155	0
Cwc22	0
Ube2e3	0
A330069E16Rik	0
Ambra1	0
Lrrc4c	0
Traf6	0
D430041D05Rik	0
2700007P21Rik	0
Bbox1	0
A530058N18Rik	0
Meis2	0
Ctxn2	0
Fgf7	0
4930402H24Rik	0
Chgb	0
Slc24a3	0
BC039771	0
Map1lc3a	0
Plcg1	0
2310001K24Rik	0
Wisp2	0
Sulf2	0
Agtr1b	0
Tbl1xr1	0
Tnik	0
Anxa5	0
Exosc9	0
Gm5148	0
Naa15	0
Rab33b	0
Maml3	0
Tsc22d2	0
Veph1	0
Rapgef2	0
Lingo4	0
Gja8	0
Bcar3	0
Ank2	0
Ap1ar	0
5730508B09Rik	0
Dkk2	0
Manba	0
Tspan5	0
Cnr1	0
Rad23b	0
Klf4	0
Actl7b	0
Olfr267	0
Gm11213	0
Cdk5rap2	0
Frmd3	0
D4Bwg0951e	0
Zdhhc21	0
Frem1	0
Tusc1	0
Itgb3bp	0
Ppap2b	0
Ptprf	0
Hyi	0
Zbtb8b	0
Lck	0
Runx3	0
Plekhg5	0
Gm9897	0
Gm9758	0
Magi2	0
Fam126a	0
2900005J15Rik	0
Sh3tc1	0
Stk32b	0
Ppargc1a	0
Fam114a1	0
Rhoh	0
Fryl	0
Tecrl	0
Shroom3	0
Cxcl13	0
Naa11	0
Wdfy3	0
Med13l	0
Myl2	0
Ift81	0
Niacr1	0
Atp6v0a2	0
Auts2	0
Casd1	0
Mdfic	0
Tcfec	0
Cav2	0
Met	0
Kcnd2	0
Mir129-1	0
Smo	0
Mkln1	0
Gm5567	0
Nobox	0
Zfp862	0
Mir148a	0
Znrf2	0
Atoh1	0
Il23r	0
Lrrtm1	0
Cyp26b1	0
Tgfa	0
Mgll	0
D630042P16Rik	0
Ntf3	0
4933413G19Rik	0
4833442J19Rik	0
Gltscr1	0
Zfp27	0
Uba2	0
4931406P16Rik	0
E130304I02Rik	0
Tshz3	0
Lass3	0
Pgpep1l	0
Gm5334	0
Fam154b	0
Ccdc83	0
Gab2	0
Fchsd2	0
Stard10	0
Stim1	0
Mrvi1	0
Sox6	0
AI467606	0
Fbxl19	0
Itgam	0
Chst15	0
Tcerg1l	0
Krtap5-4	0
Fgf3	0
Col4a2	0
Rab20	0
Gm6524	0
Gas6	0
4932443I19Rik	0
Cln8	0
Dusp26	0
D8Ertd82e	0
Frg1	0
Fat1	0
Mlf1ip	0
Odz3	0
2700029M09Rik	0
F2rl3	0
Mylk3	0
Zfp423	0
Brd7	0
Gpr56	0
Gins3	0
Got2	0
Acsf3	0
Pard3	0
4930433N12Rik	0
Ubl5/Fbxl12	0
Dpy19l1	0
Ets1	0
Rpusd4	0
9030425E11Rik	0
Mir125b-1	0
Sln	0
Neo1	0
Map2k5	0
Lactb	0
Leo1	0
Col12a1	0
Snap91	0
Nt5e	0
1190002N15Rik	0
Tmem22	0
Bfsp2	0
Lrrfip2	0
Mir128-2	0
Lars2	0
Rgs17	0
Esr1	0
Plekhg1	0
Gpr126	0
Nmbr	0
Tnfaip3	0
Arg1	0
Epb4.1l2	0
Lama2	0
Rspo3	0
Traf3ip2	0
9030224M15Rik	0
Sobp	0
F830002L21Rik	0
Grik2	0
Chst3	0
H2afy2	0
Ctnna3	0
Nrbf2	0
Rtkn2	0
Ank3	0
Adora2a	0
Tcp11l2	0
Cry1	0
Btbd11	0
Timp3 / Syn3	0
Stab2	0
Igf1	0
Pmch	0
Cdk17	0
Mrpl42	0
Ptprb	0
Ifng	0
Fam19a2	0
Sfi1	0
Myl7	0
Egfr	0
Tmem17	0
Bod1	0
Gm12166	0
Cyfip2	0
Fstl4	0
Prss38	0
Olfr225	0
Zfp286	0
Myh2	0
Myh1	0
Aipl1	0
Med31	0
Mett10d	0
Vps53	0
Nxn	0
Git1	0
Rab11fip4	0
Brip1	0
Pctp	0
Itgb3	0
Map2k6	0
Cd300a	0
Llgl2	0
Trim47	0
Engase	0
Ncoa1	0
Trib2	0
Hpcal1	0
Cmpk2	0
Sox11	0
Tssc1	0
Myt1l	0
Hdac9	0
Ahr	0
Immp2l	0
Npas3	0
Egln3	0
Slc38a6	0
Prkch	0
Kcnh5	0
Mpp5	0
Ltbp2	0
6430527G18Rik	0
Ston2	0
Foxn3	0
Slc24a4	0
Ccdc85c	0
D430020J02Rik	0
Gdi2	0
Chrm3	0
Heatr1	0
Zfp192	0
Cmah	0
Sox4	0
Cdkal1	0
Agtr1a	0
Gm5082	0
Fgd3	0
Diras2	0
BB123696	0
Dapk1	0
Adamts16	0
Ssbp2	0
Tbca	0
Rgnef	0
Cartpt	0
Rad17	0
Slc30a5	0
Pik3r1	0
Cd180	0
Mast4	0
3830408C21Rik	0
Mrps30	0
Abhd6	0
Acox2	0
4930452B06Rik	0
Ube2e2	0
Arhgef3	0
Rgr	0
Fermt2	0
Dlgap5	0
AY358078	0
Myh7	0
Il17d	0
Fgf9	0
Cdadc1	0
Mipep	0
Kif13b	0
Rcbtb2	0
Ccdc122	0
AU017455	0
1700110M21Rik	0
Ptger4	0
Dab2	0
Lifr	0
Gdnf	0
Mtmr12	0
Cdh18	0
Gm5468	0
Dnahc5	0
Dap	0
Sema5a	0
BC030476	0
Colec10	0
Fbxo32	0
A1bg	0
Mir30d	0
Khdrbs3	0
Jrk	0
Ly6c2	0
Ppp1r16a	0
Pla2g6	0
Cbx7	0
Mchr1	0
Sept3	0
Arid2	0
1700030F18Rik	0
Acvr1b	0
Smug1	0
Tmem114	0
Usp7	0
Lpp	0
Trp63	0
AI480653	0
Dlg1	0
Kpna1	0
Gpr156	0
Igsf11	0
Cd200	0
Nfkbiz	0
Mir802	0
Hlcs	0
Ets2	0
Smok4a	0
Lix1	0
Zfp53	0
Prss33	0
Lmf1	0
Nhlrc4	0
Cdsn	0
Mir715	0
Clic5	0
Tjap1	0
Man2a1	0
Tmem232	0
Ehd3	0
Ltbp1	0
Fez2	0
Haao	0
Prkce	0
Nrxn1	0
Gm10125	0
Ccny	0
Nol4	0
Pfdn1	0
Kctd16	0
Myot	0
Commd10	0
March3	0
Ctxn3	0
Mc2r	0
Ccdc68	0
1700028P14Rik	0
Smarca2	0
Vldlr	0
Trpd52l3	0
A1cf	0
D19Ertd386e	0
Atrnl1	0
Sh2d1a	0
Mamld1	0
Pls3	0
Gm9159	0
Zdhhc15	0
Col4a6	0
Chrdl1	0
Gpr143	0
Rbmy1a1	0
Pkhd1	0.01
Hecw2	0.01
Lrba	0.01
Exoc4	0.01
Magi1	0.01
Kirrel3	0.01
Srgap1	0.01
1700112E06Rik	0.01
Msra	0.01
Phlpp1	0.02
Akap9	0.02
Tbxas1	0.02
Vwf	0.02
Etv6	0.02
Itpr2	0.02
Psd3	0.02
Fto	0.02
Bbs9	0.02
Ubash3b	0.02
Chst11	0.02
Gm6924	0.02
Tanc2	0.02
Cenpp	0.02
Arid1b	0.02
Prkg1	0.02
Lmbrd1	0.03
Tmeff2	0.03
Dennd1b	0.03
Ctnnbl1	0.03
Nfkb1	0.03
St3gal3	0.03
Htt	0.03
Mad1l1	0.03
Igf2bp3	0.03
Xpo6	0.03
Slc9a9	0.03
Trak1	0.03
Akap7	0.03
Fig4	0.03
Lims1	0.03
Myo1d	0.03
Snx29	0.03
Rab31	0.03
Zeb1	0.03
Fhod3	0.03
Frmd4a	0.04
Kif24	0.04
Mast2	0.04
Rbks	0.04
St7	0.04
Tpk1	0.04
Abcg2	0.04
Frmd4b	0.04
Tspan9	0.04
9930013L23Rik	0.04
Gramd1b	0.04
Herc1	0.04
Reep3	0.04
Znrf3	0.04
Loxl2	0.04
Spats2	0.04
A2bp1	0.04
Heg1	0.04
Plcl2	0.04
Nedd4l	0.04
Pstpip2	0.04
Edem3	0.05
Atf6	0.05
Zeb2	0.05
Tanc1	0.05
Fndc3b	0.05
Dync1i1	0.05
Ano5	0.05
Anapc10	0.05
Nfatc3	0.05
C230081A13Rik	0.05
Gcom1	0.05
Hdac4	0.06
Pde5a	0.06
Rybp	0.06
Itpr1	0.06
Sergef	0.06
Eef2k	0.06
Tcf12	0.06
Arfgef1	0.07
Ramp1	0.07
Srgap2	0.07
Dab2ip	0.07
Fggy	0.07
Hip1	0.07
Ubl3	0.07
Arhgap18	0.07
Polr3b	0.07
Samd4	0.07
4833403I15Rik	0.07
Gigyf2	0.08
Itpkb	0.08
Col25a1	0.08
B4galt1	0.08
Pitpnm2	0.08
Zfp608	0.08
Cep350	0.09
Arhgap24	0.09
Ppp1r3a	0.09
Pak4	0.09
R3hdm2	0.09
Eml6	0.09
Slc47a2	0.09
Hsf2bp	0.09
Ankrd44	0.1
Frem2	0.1
Jmjd1c	0.1
Ttll5	0.1
Olfml2b	0.11
Wls	0.11
Afap1	0.11
4933436C20Rik	0.11
Ppp1r14c	0.11
Akap6	0.11
Nt5c2	0.11
Dgkd	0.12
Notch2	0.12
Ptpn11	0.12
Capza2	0.12
Filip1	0.12
Diap1	0.12
Gpr107	0.13
Tmod1	0.13
Dhcr24	0.13
Wdr59	0.13
Dip2c	0.13
Fam105b	0.13
Litaf	0.13
Yme1l1	0.14
Syt13	0.14
Tead1	0.14
Inpp4b	0.14
Adamts14	0.14
Tns3	0.14
Snx18	0.14
Socs6	0.14
Prune2	0.14
Cbwd1	0.14
Traf3ip3	0.15
Ptpra	0.15
Tbc1d1	0.15
Bpgm	0.15
Carm1	0.15
C130039O16Rik	0.15
Myh6	0.15
Dlgap1	0.15
Myh7b	0.16
Aknad1	0.16
Eif4g3	0.16
Mypn	0.16
Cap2	0.16
Ralgps1	0.17
Rab14	0.17
Plekhf2	0.17
Tmem64	0.17
Gpr37	0.17
Zfr	0.17
Arhgap12	0.17
Gm672	0.17
Myof	0.17
Plxna2	0.18
Hdac11	0.18
Lpcat3	0.18
Ube2n	0.18
Kremen1	0.18
Npepps	0.18
Rhobtb2	0.18
Trio	0.18
Svil	0.18
Tsc22d1	0.19
Gatad2b	0.2
Slc25a26	0.2
Lrig1	0.2
Ankrd11	0.2
Fdft1	0.2
Rbms1	0.21
1110051M20Rik	0.21
Sorcs2	0.21
Atg7	0.21
Tmem200a	0.21
Jdp2	0.21
4831426I19Rik	0.21
Capn2	0.22
Atoh8	0.22
Jph1	0.23
Htra3	0.23
Banp	0.23
Cand1	0.23
Grb2	0.23
Tcf4	0.23
Ctnnal1	0.24
Taok1	0.24
Zc3h3	0.24
Ncs1	0.25
Ndufa9	0.25
BC017647	0.25
Akr1b10	0.26
Dapk2	0.26
Foxo3	0.26
Lbh	0.26
Ms4a10	0.26
Sec16a	0.27
Wfs1	0.28
Agpat3	0.28
Mogat1	0.29
Sec62	0.29
Tstd2	0.29
Trit1	0.29
1700021K19Rik	0.29
Arl5a	0.3
Pkia	0.3
Tbx15	0.3
Tspan3	0.3
Rhobtb1	0.3
Sytl2	0.32
Ppp2r3a	0.32
Ppp1r12a	0.32
Pitx2	0.33
2900079G21Rik	0.33
Eya4	0.34
Emp2	0.34
Syne1	0.35
Airn	0.35
Tmem9	0.36
Sae1	0.36
4933426M11Rik	0.37
Tspan14	0.37
2900064A13Rik	0.38
Notch1	0.39
Adamts1	0.39
Txlnb	0.4
Ablim1	0.4
Rgmb	0.41
Hspa9	0.41
Fhl2	0.42
Ifit2	0.42
Trappc3	0.43
Mapkapk2	0.46
Pdcl	0.47
Tmem120b	0.47
Rnf7	0.47
Fndc7	0.48
Capzb	0.48
Plxna1	0.48
Rgs14	0.48
Dst	0.49
Tmem123	0.5
Sgce	0.52
St3gal5	0.52
Pttg1ip	0.53
Cacnb3	0.53
Ppap2a	0.54
Gns	0.55
Marcks	0.57
Pknox1	0.57
Gja5	0.58
Rbm20	0.58
Arid5b	0.59
Tmem182	0.63
Ldlrad3	0.65
Raf1	0.66
Mical2	0.67
Thap1	0.67
Cbara1	0.67
Megf10	0.67
Net1	0.72
Wac	0.72
Fam53b	0.73
Ddc	0.74
2010111I01Rik	0.74
Myo10	0.74
Slc44a3	0.75
Ap3d1	0.76
Mb	0.77
F2	0.78
Tmem38b	0.81
Pcbp4	0.82
Orc3l	0.83
Iqsec1	0.84
Akap13	0.84
Arhgap28	0.84
Psmg2	0.84
Ppfibp1	0.85
Rptor	0.86
Gjd4	0.86
Tpm3	0.87
Tex14	0.87
Cnot6l	0.88
St5	0.89
Rtn4	0.91
Gpatch8	0.91
Clasp1	0.92
Popdc3	0.92
1700012B15Rik	0.92
Jagn1	0.97
Tom1	0.99
A730008H23Rik	1
2310022B05Rik	1
Smad3	1.03
Adam19	1.05
Serinc1	1.06
Ubtd1	1.07
Hoxa9	1.09
Trim55	1.11
Igfbp3	1.11
Ccdc86	1.12
Anxa6	1.13
Rbfox2	1.13
Irs1	1.14
Kif5b	1.15
Il17rc	1.18
Lmnb2	1.2
Nuak1	1.23
Igdcc4	1.24
Ankrd50	1.25
Vgll2	1.25
Tnnt2	1.26
Mttp	1.27
Eno1	1.27
Hivep2	1.28
Shb	1.31
Dgkz	1.32
Ahdc1	1.32
0610009B22Rik	1.34
Palld	1.35
Zfp106	1.43
Enah	1.45
Lrrfip1	1.48
Stk11	1.48
Lmod3	1.51
H13	1.52
Ccdc141	1.53
Phlda1	1.53
Cd82	1.54
Mat2a	1.55
Dido1	1.59
Neurl1a	1.59
Dysf	1.62
D19Wsu162e	1.64
Anxa2	1.66
C030016D13Rik	1.67
Sphk1	1.68
Timp2	1.7
Ablim2	1.73
Sorbs1	1.74
Mtss1	1.77
Dok7	1.82
Fyn	1.86
Ube2g2	1.88
C1qtnf3	1.89
Myl6b	1.9
Runx1	1.93
AI464131	1.94
Mid1	1.98
Arhgef2	2
Vgll4	2.04
A730011L01Rik	2.05
Ugcg	2.1
Ahnak	2.1
Fn3k	2.14
Slc6a6	2.19
Tpt1p	2.19
Gpc1	2.22
Ncam1	2.27
Nav2	2.3
Mir133a-2	2.35
Tmpo	2.4
Bicd2	2.43
Ube2h	2.44
Rnf11	2.51
Ggcx	2.52
Gm5506	2.54
Pdlim3	2.55
Macf1	2.58
Dclk1	2.62
Tob1	2.63
Mef2c	2.63
Cryab	2.68
Chrng	2.7
Atp1a1	2.7
Coro6	2.72
Sept9	2.72
Ddr1	2.81
Mcl1	2.84
Tead4	2.84
Baiap2l1	2.86
Stard13	2.86
Bin1	2.95
Thop1	2.98
Ywhaz	3.11
Lrrn1	3.12
Sfrs3	3.23
Zfp238	3.29
Actn2	3.29
Klf5	3.3
Gm9767	3.34
Rbm38	3.36
Tnnt1	3.41
Tpm1	3.42
Ccdc23	3.45
Tnni1	3.52
Inppl1	3.55
Gadd45a	3.62
Lmod2	3.74
2310003F16Rik	3.75
Arl6ip5	3.81
Hfe2	4
Gm7325	4.18
Chrna1	4.28
Clec2d	4.28
Myl4	4.42
Ndufaf3	4.5
Rps12	4.62
Pnmal2	4.68
Tnnc1	4.72
Fbxl22	4.82
C130080G10Rik	5.01
Iffo1	7.66
Myh3	7.9
Mir206	8.46
Mir133b	8.46
Hist4h4	18.1
