# Supplementary material for: Genome-wide mapping of Sox6 binding sites in skeletal muscle reveals both direct and indirect regulation of muscle terminal differentiation by Sox6
Source: BMC Dev Biol. 2011 Oct 10;11:59. doi: 10.1186/1471-213X-11-59 (PMC3239296; doi:10.1186/1471-213X-11-59)
Supplement: Additional file 5 — Table S2 Biological processes enriched among genes associated with Sox6 peaks. Full list of Gene Ontology (GO) biological process terms identified by DAVID are shown. [file 1471-213X-11-59-S5.XLS]

## Sheet: Sheet1
Annotation Cluster 1	Enrichment Score: 11.44431155109878
Category	Term	PValue
GOTERM_CC_FAT	GO:0015629~actin cytoskeleton	2.57558e-13
GOTERM_MF_FAT	GO:0008092~cytoskeletal protein binding	4.26811e-13
GOTERM_CC_FAT	GO:0005856~cytoskeleton	4.50876e-12
GOTERM_MF_FAT	GO:0003779~actin binding	2.92908e-11
SP_PIR_KEYWORDS	actin-binding	4.13565e-11
Annotation Cluster 2	Enrichment Score: 7.108708821432403
Category	Term	PValue
GOTERM_CC_FAT	GO:0005856~cytoskeleton	4.50876e-12
SP_PIR_KEYWORDS	cytoskeleton	9.12936e-08
GOTERM_CC_FAT	GO:0044430~cytoskeletal part	1.67291e-07
GOTERM_CC_FAT	GO:0043228~non-membrane-bounded organelle	6.44529e-06
GOTERM_CC_FAT	GO:0043232~intracellular non-membrane-bounded organelle	6.44529e-06
Annotation Cluster 3	Enrichment Score: 4.5650440765783555
Category	Term	PValue
GOTERM_CC_FAT	GO:0030016~myofibril	3.88138e-08
GOTERM_CC_FAT	GO:0043292~contractile fiber	7.79772e-08
GOTERM_CC_FAT	GO:0030017~sarcomere	5.82252e-06
GOTERM_CC_FAT	GO:0044449~contractile fiber part	1.38701e-05
GOTERM_BP_FAT	GO:0006936~muscle contraction	3.79204e-05
GOTERM_BP_FAT	GO:0003012~muscle system process	0.000108649
GOTERM_CC_FAT	GO:0030018~Z disc	0.0125093
GOTERM_CC_FAT	GO:0031674~I band	0.0239537
Annotation Cluster 4	Enrichment Score: 4.344848786168982
Category	Term	PValue
GOTERM_BP_FAT	GO:0007010~cytoskeleton organization	8.97675e-06
GOTERM_BP_FAT	GO:0030029~actin filament-based process	5.83517e-05
GOTERM_BP_FAT	GO:0030036~actin cytoskeleton organization	7.41835e-05
GOTERM_BP_FAT	GO:0007015~actin filament organization	0.00010743
Annotation Cluster 5	Enrichment Score: 3.8677382439027492
Category	Term	PValue
GOTERM_BP_FAT	GO:0006928~cell motion	3.95339e-05
GOTERM_BP_FAT	GO:0048870~cell motility	0.000192863
GOTERM_BP_FAT	GO:0051674~localization of cell	0.000192863
GOTERM_BP_FAT	GO:0016477~cell migration	0.000229921
Annotation Cluster 6	Enrichment Score: 3.2199568204493687
Category	Term	PValue
GOTERM_BP_FAT	GO:0045944~positive regulation of transcription from RNA polymerase II promoter	1.40456e-06
GOTERM_BP_FAT	GO:0045893~positive regulation of transcription, DNA-dependent	2.93108e-06
GOTERM_BP_FAT	GO:0051254~positive regulation of RNA metabolic process	3.5021e-06
GOTERM_BP_FAT	GO:0006357~regulation of transcription from RNA polymerase II promoter	7.80883e-06
GOTERM_BP_FAT	GO:0010628~positive regulation of gene expression	1.04838e-05
GOTERM_BP_FAT	GO:0045941~positive regulation of transcription	1.25248e-05
GOTERM_BP_FAT	GO:0045935~positive regulation of nucleobase, nucleoside, nucleotide and nucleic acid metabolic process	1.36641e-05
GOTERM_BP_FAT	GO:0010557~positive regulation of macromolecule biosynthetic process	1.58852e-05
GOTERM_BP_FAT	GO:0031328~positive regulation of cellular biosynthetic process	2.00712e-05
GOTERM_BP_FAT	GO:0009891~positive regulation of biosynthetic process	2.50029e-05
GOTERM_BP_FAT	GO:0051173~positive regulation of nitrogen compound metabolic process	2.88416e-05
GOTERM_BP_FAT	GO:0010604~positive regulation of macromolecule metabolic process	6.86017e-05
GOTERM_MF_FAT	GO:0030528~transcription regulator activity	0.000435008
GOTERM_MF_FAT	GO:0016563~transcription activator activity	0.00153161
GOTERM_BP_FAT	GO:0006355~regulation of transcription, DNA-dependent	0.00527701
GOTERM_BP_FAT	GO:0051252~regulation of RNA metabolic process	0.00542624
SP_PIR_KEYWORDS	activator	0.00605211
GOTERM_BP_FAT	GO:0045449~regulation of transcription	0.00674034
SP_PIR_KEYWORDS	transcription regulation	0.0144254
GOTERM_MF_FAT	GO:0003700~transcription factor activity	0.0292299
GOTERM_BP_FAT	GO:0006350~transcription	0.0626047
SP_PIR_KEYWORDS	Transcription	0.063977
GOTERM_MF_FAT	GO:0003677~DNA binding	0.0835316
GOTERM_MF_FAT	GO:0043565~sequence-specific DNA binding	0.105447
SP_PIR_KEYWORDS	dna-binding	0.198737
SP_PIR_KEYWORDS	nucleus	0.260607
Annotation Cluster 7	Enrichment Score: 3.109424010443432
Category	Term	PValue
GOTERM_BP_FAT	GO:0001568~blood vessel development	0.000291968
GOTERM_BP_FAT	GO:0001944~vasculature development	0.000413304
GOTERM_BP_FAT	GO:0001525~angiogenesis	0.00154898
GOTERM_BP_FAT	GO:0048514~blood vessel morphogenesis	0.00195278
Annotation Cluster 8	Enrichment Score: 2.8155897218229473
Category	Term	PValue
SP_PIR_KEYWORDS	sh3 domain	0.000194346
UP_SEQ_FEATURE	domain:SH3	0.00159954
INTERPRO	IPR001452:Src homology-3 domain	0.0016098
SMART	SM00326:SH3	0.0109219
Annotation Cluster 9	Enrichment Score: 2.664953383619047
Category	Term	PValue
GOTERM_CC_FAT	GO:0005938~cell cortex	8.24375e-05
GOTERM_CC_FAT	GO:0044448~cell cortex part	0.00357689
GOTERM_CC_FAT	GO:0030863~cortical cytoskeleton	0.034317
Annotation Cluster 10	Enrichment Score: 2.6384939901873956
Category	Term	PValue
GOTERM_BP_FAT	GO:0007507~heart development	2.68972e-05
GOTERM_BP_FAT	GO:0014706~striated muscle tissue development	9.34651e-05
GOTERM_BP_FAT	GO:0048738~cardiac muscle tissue development	0.00265214
GOTERM_BP_FAT	GO:0055008~cardiac muscle tissue morphogenesis	0.00611979
GOTERM_BP_FAT	GO:0060415~muscle tissue morphogenesis	0.00611979
GOTERM_BP_FAT	GO:0055009~atrial cardiac muscle morphogenesis	0.0102013
GOTERM_BP_FAT	GO:0003007~heart morphogenesis	0.0129372
GOTERM_BP_FAT	GO:0055010~ventricular cardiac muscle morphogenesis	0.023666
Annotation Cluster 11	Enrichment Score: 2.6306550059849925
Category	Term	PValue
KEGG_PATHWAY	mmu05410:Hypertrophic cardiomyopathy (HCM)	0.000630903
KEGG_PATHWAY	mmu05414:Dilated cardiomyopathy	0.0013632
KEGG_PATHWAY	mmu04260:Cardiac muscle contraction	0.0149112
Annotation Cluster 12	Enrichment Score: 2.513721785198696
Category	Term	PValue
INTERPRO	IPR011993:Pleckstrin homology-type	1.54422e-05
INTERPRO	IPR001849:Pleckstrin homology	1.74298e-05
INTERPRO	IPR015721:Rho GTP exchange factor	4.97839e-05
SMART	SM00233:PH	0.000332138
GOTERM_MF_FAT	GO:0030695~GTPase regulator activity	0.000732371
PANTHER_PATHWAY	P00007:Axon guidance mediated by semaphorins	0.000847843
GOTERM_MF_FAT	GO:0060589~nucleoside-triphosphatase regulator activity	0.000941571
UP_SEQ_FEATURE	domain:PH	0.00123858
GOTERM_MF_FAT	GO:0005088~Ras guanyl-nucleotide exchange factor activity	0.00259014
GOTERM_MF_FAT	GO:0005085~guanyl-nucleotide exchange factor activity	0.0038477
SP_PIR_KEYWORDS	guanine-nucleotide releasing factor	0.00435925
INTERPRO	IPR000219:Dbl homology (DH) domain	0.00590678
GOTERM_MF_FAT	GO:0005083~small GTPase regulator activity	0.00669732
PANTHER_PATHWAY	P00016:Cytoskeletal regulation by Rho GTPase	0.00745162
GOTERM_MF_FAT	GO:0005089~Rho guanyl-nucleotide exchange factor activity	0.0100606
GOTERM_BP_FAT	GO:0046578~regulation of Ras protein signal transduction	0.0103034
SMART	SM00325:RhoGEF	0.0165808
GOTERM_BP_FAT	GO:0051056~regulation of small GTPase mediated signal transduction	0.017326
GOTERM_BP_FAT	GO:0035023~regulation of Rho protein signal transduction	0.0294131
PANTHER_PATHWAY	P00027:Heterotrimeric G-protein signaling pathway-Gq alpha and Go alpha mediated pathway	0.0626489
UP_SEQ_FEATURE	domain:DH	0.119009
INTERPRO	IPR001331:Guanine-nucleotide dissociation stimulator, CDC24, conserved site	0.185141
Annotation Cluster 13	Enrichment Score: 2.4175160664786124
Category	Term	PValue
GOTERM_CC_FAT	GO:0030054~cell junction	6.39564e-07
SP_PIR_KEYWORDS	cell junction	8.5395e-05
SP_PIR_KEYWORDS	synapse	0.0106319
GOTERM_CC_FAT	GO:0045202~synapse	0.0171158
GOTERM_CC_FAT	GO:0014069~postsynaptic density	0.0201603
GOTERM_CC_FAT	GO:0045211~postsynaptic membrane	0.0414407
SP_PIR_KEYWORDS	postsynaptic cell membrane	0.0472067
GOTERM_CC_FAT	GO:0044456~synapse part	0.116579
Annotation Cluster 14	Enrichment Score: 2.4124456914810666
Category	Term	PValue
SP_PIR_KEYWORDS	muscle protein	1.44455e-10
SP_PIR_KEYWORDS	myosin	2.46518e-05
INTERPRO	IPR015650:Heavy chain of Myosin	0.000193611
GOTERM_CC_FAT	GO:0016459~myosin complex	0.000220702
SP_PIR_KEYWORDS	motor protein	0.000255593
GOTERM_MF_FAT	GO:0003774~motor activity	0.000747734
INTERPRO	IPR004009:Myosin, N-terminal, SH3-like	0.00119522
SP_PIR_KEYWORDS	thick filament	0.0017705
INTERPRO	IPR002928:Myosin tail	0.00225901
GOTERM_BP_FAT	GO:0006941~striated muscle contraction	0.00294638
GOTERM_CC_FAT	GO:0032982~myosin filament	0.00299855
INTERPRO	IPR001609:Myosin head, motor region	0.00486141
GOTERM_MF_FAT	GO:0005516~calmodulin binding	0.0089392
UP_SEQ_FEATURE	domain:Myosin head-like	0.0101738
SMART	SM00242:MYSc	0.0115209
SP_PIR_KEYWORDS	calmodulin-binding	0.0130789
UP_SEQ_FEATURE	region of interest:Actin-binding	0.0236753
UP_SEQ_FEATURE	domain:IQ	0.0359845
INTERPRO	IPR000048:IQ calmodulin-binding region	0.0407724
GOTERM_CC_FAT	GO:0005863~striated muscle thick filament	0.0423725
GOTERM_MF_FAT	GO:0051015~actin filament binding	0.0553898
GOTERM_CC_FAT	GO:0005859~muscle myosin complex	0.0644057
GOTERM_CC_FAT	GO:0016460~myosin II complex	0.0893774
KEGG_PATHWAY	mmu05416:Viral myocarditis	0.0942608
SMART	SM00015:IQ	0.0951316
PANTHER_PATHWAY	P00044:Nicotinic acetylcholine receptor signaling pathway	0.109575
UP_SEQ_FEATURE	region of interest:Calmodulin-binding	0.193766
Annotation Cluster 15	Enrichment Score: 2.4105598981289966
Category	Term	PValue
GOTERM_BP_FAT	GO:0007517~muscle organ development	5.47559e-06
GOTERM_BP_FAT	GO:0060537~muscle tissue development	1.76589e-05
GOTERM_BP_FAT	GO:0042692~muscle cell differentiation	3.40948e-05
GOTERM_BP_FAT	GO:0014706~striated muscle tissue development	9.34651e-05
GOTERM_BP_FAT	GO:0051146~striated muscle cell differentiation	0.000366591
GOTERM_BP_FAT	GO:0055001~muscle cell development	0.00101622
GOTERM_BP_FAT	GO:0048738~cardiac muscle tissue development	0.00265214
GOTERM_BP_FAT	GO:0030239~myofibril assembly	0.00749553
GOTERM_BP_FAT	GO:0055002~striated muscle cell development	0.00752163
GOTERM_BP_FAT	GO:0007519~skeletal muscle tissue development	0.011055
GOTERM_BP_FAT	GO:0060538~skeletal muscle organ development	0.0129372
GOTERM_BP_FAT	GO:0010927~cellular component assembly involved in morphogenesis	0.0172189
GOTERM_BP_FAT	GO:0055006~cardiac cell development	0.0195369
GOTERM_BP_FAT	GO:0055013~cardiac muscle cell development	0.0195369
GOTERM_BP_FAT	GO:0031032~actomyosin structure organization	0.0200184
GOTERM_BP_FAT	GO:0035051~cardiac cell differentiation	0.0497228
GOTERM_BP_FAT	GO:0055007~cardiac muscle cell differentiation	0.114073
GOTERM_BP_FAT	GO:0048747~muscle fiber development	0.217764
GOTERM_BP_FAT	GO:0048741~skeletal muscle fiber development	0.396714
Annotation Cluster 16	Enrichment Score: 2.3908734414611854
Category	Term	PValue
GOTERM_BP_FAT	GO:0048729~tissue morphogenesis	2.77605e-05
GOTERM_BP_FAT	GO:0001763~morphogenesis of a branching structure	0.000264551
GOTERM_BP_FAT	GO:0002009~morphogenesis of an epithelium	0.00286228
GOTERM_BP_FAT	GO:0035295~tube development	0.00430372
GOTERM_BP_FAT	GO:0035239~tube morphogenesis	0.00622788
GOTERM_BP_FAT	GO:0048754~branching morphogenesis of a tube	0.0171112
GOTERM_BP_FAT	GO:0060429~epithelium development	0.0401992
GOTERM_BP_FAT	GO:0060562~epithelial tube morphogenesis	0.192611
Annotation Cluster 17	Enrichment Score: 2.3721708536334827
Category	Term	PValue
GOTERM_BP_FAT	GO:0001763~morphogenesis of a branching structure	0.000264551
GOTERM_BP_FAT	GO:0048732~gland development	0.00439894
GOTERM_BP_FAT	GO:0022612~gland morphogenesis	0.0657096
Annotation Cluster 18	Enrichment Score: 2.1858941640762644
Category	Term	PValue
GOTERM_CC_FAT	GO:0000267~cell fraction	0.0045079
GOTERM_CC_FAT	GO:0005626~insoluble fraction	0.00591756
GOTERM_CC_FAT	GO:0005624~membrane fraction	0.0103801
Annotation Cluster 19	Enrichment Score: 2.1363792382495967
Category	Term	PValue
GOTERM_BP_FAT	GO:0043009~chordate embryonic development	0.00204259
GOTERM_BP_FAT	GO:0009792~embryonic development ending in birth or egg hatching	0.00237012
GOTERM_BP_FAT	GO:0048598~embryonic morphogenesis	0.00559923
GOTERM_BP_FAT	GO:0001701~in utero embryonic development	0.105052
Annotation Cluster 20	Enrichment Score: 1.8983658033554611
Category	Term	PValue
GOTERM_BP_FAT	GO:0006941~striated muscle contraction	0.00294638
GOTERM_BP_FAT	GO:0003013~circulatory system process	0.00748545
GOTERM_BP_FAT	GO:0008015~blood circulation	0.00748545
GOTERM_BP_FAT	GO:0060047~heart contraction	0.0195369
GOTERM_BP_FAT	GO:0003015~heart process	0.0195369
GOTERM_BP_FAT	GO:0060048~cardiac muscle contraction	0.0646203
Annotation Cluster 21	Enrichment Score: 1.8971237111428836
Category	Term	PValue
GOTERM_BP_FAT	GO:0046847~filopodium assembly	0.00730838
GOTERM_BP_FAT	GO:0030035~microspike assembly	0.00973542
GOTERM_BP_FAT	GO:0030031~cell projection assembly	0.0286057
Annotation Cluster 22	Enrichment Score: 1.8959976528544842
Category	Term	PValue
INTERPRO	IPR018159:Spectrin/alpha-actinin	4.19156e-05
SMART	SM00150:SPEC	0.000149319
INTERPRO	IPR002017:Spectrin repeat	0.000233455
UP_SEQ_FEATURE	repeat:Spectrin 1	0.00112131
UP_SEQ_FEATURE	repeat:Spectrin 2	0.00112131
UP_SEQ_FEATURE	repeat:Spectrin 4	0.00322544
INTERPRO	IPR001589:Actinin-type, actin-binding, conserved site	0.00418407
UP_SEQ_FEATURE	repeat:Spectrin 6	0.00474018
UP_SEQ_FEATURE	repeat:Spectrin 3	0.00544438
UP_SEQ_FEATURE	repeat:Spectrin 5	0.00686554
UP_SEQ_FEATURE	repeat:Spectrin 21	0.0197623
UP_SEQ_FEATURE	repeat:Spectrin 20	0.0197623
UP_SEQ_FEATURE	repeat:Spectrin 19	0.0197623
UP_SEQ_FEATURE	repeat:Spectrin 18	0.0197623
UP_SEQ_FEATURE	repeat:Spectrin 7	0.039002
UP_SEQ_FEATURE	repeat:Spectrin 9	0.039002
UP_SEQ_FEATURE	repeat:Spectrin 8	0.039002
UP_SEQ_FEATURE	repeat:Spectrin 13	0.039002
UP_SEQ_FEATURE	repeat:Spectrin 12	0.039002
UP_SEQ_FEATURE	repeat:Spectrin 11	0.039002
UP_SEQ_FEATURE	repeat:Spectrin 10	0.039002
UP_SEQ_FEATURE	repeat:Spectrin 17	0.039002
UP_SEQ_FEATURE	repeat:Spectrin 16	0.039002
UP_SEQ_FEATURE	repeat:Spectrin 15	0.039002
UP_SEQ_FEATURE	repeat:Spectrin 14	0.039002
INTERPRO	IPR001715:Calponin-like actin-binding	0.0672211
UP_SEQ_FEATURE	domain:CH 2	0.0719118
UP_SEQ_FEATURE	domain:CH 1	0.0719118
SMART	SM00033:CH	0.130495
UP_SEQ_FEATURE	domain:Actin-binding	0.136555
Annotation Cluster 23	Enrichment Score: 1.8778442058552847
Category	Term	PValue
GOTERM_MF_FAT	GO:0005543~phospholipid binding	0.00455891
GOTERM_MF_FAT	GO:0035091~phosphoinositide binding	0.0137843
GOTERM_MF_FAT	GO:0008289~lipid binding	0.0370016
Annotation Cluster 24	Enrichment Score: 1.8248091984615367
Category	Term	PValue
GOTERM_BP_FAT	GO:0051347~positive regulation of transferase activity	0.00178631
GOTERM_BP_FAT	GO:0051338~regulation of transferase activity	0.00206469
GOTERM_BP_FAT	GO:0033674~positive regulation of kinase activity	0.00353121
GOTERM_BP_FAT	GO:0042325~regulation of phosphorylation	0.00614015
GOTERM_BP_FAT	GO:0045860~positive regulation of protein kinase activity	0.0064439
GOTERM_BP_FAT	GO:0043549~regulation of kinase activity	0.007813
GOTERM_BP_FAT	GO:0043085~positive regulation of catalytic activity	0.00785464
GOTERM_BP_FAT	GO:0019220~regulation of phosphate metabolic process	0.0093101
GOTERM_BP_FAT	GO:0051174~regulation of phosphorus metabolic process	0.0093101
GOTERM_BP_FAT	GO:0045859~regulation of protein kinase activity	0.0130089
GOTERM_BP_FAT	GO:0044093~positive regulation of molecular function	0.0209287
GOTERM_BP_FAT	GO:0000165~MAPKKK cascade	0.0534092
GOTERM_BP_FAT	GO:0032147~activation of protein kinase activity	0.0642762
GOTERM_BP_FAT	GO:0043406~positive regulation of MAP kinase activity	0.104704
GOTERM_BP_FAT	GO:0043405~regulation of MAP kinase activity	0.146461
GOTERM_BP_FAT	GO:0000187~activation of MAPK activity	0.161734
Annotation Cluster 25	Enrichment Score: 1.812533702277228
Category	Term	PValue
GOTERM_CC_FAT	GO:0042641~actomyosin	0.00499563
GOTERM_CC_FAT	GO:0001725~stress fiber	0.0148786
GOTERM_CC_FAT	GO:0032432~actin filament bundle	0.0172703
GOTERM_CC_FAT	GO:0005924~cell-substrate adherens junction	0.0437939
Annotation Cluster 26	Enrichment Score: 1.7943871882517914
Category	Term	PValue
UP_SEQ_FEATURE	domain:WW 2	0.00874808
UP_SEQ_FEATURE	domain:WW 1	0.00874808
INTERPRO	IPR001202:WW/Rsp5/WWP	0.0200075
SMART	SM00456:WW	0.0433944
Annotation Cluster 27	Enrichment Score: 1.7918391169062569
Category	Term	PValue
GOTERM_CC_FAT	GO:0016323~basolateral plasma membrane	0.00262905
GOTERM_CC_FAT	GO:0005912~adherens junction	0.00522463
GOTERM_CC_FAT	GO:0070161~anchoring junction	0.00594058
GOTERM_CC_FAT	GO:0030055~cell-substrate junction	0.021234
GOTERM_CC_FAT	GO:0005913~cell-cell adherens junction	0.0405824
GOTERM_CC_FAT	GO:0005924~cell-substrate adherens junction	0.0437939
GOTERM_CC_FAT	GO:0005925~focal adhesion	0.0930377
Annotation Cluster 28	Enrichment Score: 1.7870956611249011
Category	Term	PValue
GOTERM_BP_FAT	GO:0006915~apoptosis	0.00871257
GOTERM_BP_FAT	GO:0008219~cell death	0.00975048
GOTERM_BP_FAT	GO:0012501~programmed cell death	0.011073
GOTERM_BP_FAT	GO:0016265~death	0.013534
SP_PIR_KEYWORDS	Apoptosis	0.0911293
Annotation Cluster 29	Enrichment Score: 1.734520617466375
Category	Term	PValue
GOTERM_BP_FAT	GO:0043066~negative regulation of apoptosis	0.0012975
GOTERM_BP_FAT	GO:0043069~negative regulation of programmed cell death	0.00168477
GOTERM_BP_FAT	GO:0060548~negative regulation of cell death	0.00177305
GOTERM_BP_FAT	GO:0042981~regulation of apoptosis	0.00404451
GOTERM_BP_FAT	GO:0043067~regulation of programmed cell death	0.00505531
GOTERM_BP_FAT	GO:0010941~regulation of cell death	0.00543089
GOTERM_BP_FAT	GO:0006916~anti-apoptosis	0.0331391
GOTERM_BP_FAT	GO:0043065~positive regulation of apoptosis	0.106652
GOTERM_BP_FAT	GO:0043068~positive regulation of programmed cell death	0.110863
GOTERM_BP_FAT	GO:0010942~positive regulation of cell death	0.116451
GOTERM_BP_FAT	GO:0006917~induction of apoptosis	0.279466
GOTERM_BP_FAT	GO:0012502~induction of programmed cell death	0.279466
Annotation Cluster 30	Enrichment Score: 1.7195623524137702
Category	Term	PValue
GOTERM_BP_FAT	GO:0032989~cellular component morphogenesis	0.000214351
GOTERM_BP_FAT	GO:0000902~cell morphogenesis	0.00152132
GOTERM_BP_FAT	GO:0030030~cell projection organization	0.0023771
GOTERM_BP_FAT	GO:0031175~neuron projection development	0.0236981
GOTERM_BP_FAT	GO:0048666~neuron development	0.0240813
GOTERM_BP_FAT	GO:0000904~cell morphogenesis involved in differentiation	0.0368696
GOTERM_BP_FAT	GO:0048812~neuron projection morphogenesis	0.0372147
GOTERM_BP_FAT	GO:0007409~axonogenesis	0.0450877
GOTERM_BP_FAT	GO:0048667~cell morphogenesis involved in neuron differentiation	0.0466209
GOTERM_BP_FAT	GO:0048858~cell projection morphogenesis	0.0493213
GOTERM_BP_FAT	GO:0032990~cell part morphogenesis	0.0680611
GOTERM_BP_FAT	GO:0030182~neuron differentiation	0.0840358
GOTERM_BP_FAT	GO:0007411~axon guidance	0.122881
Annotation Cluster 31	Enrichment Score: 1.7176799421261915
Category	Term	PValue
GOTERM_MF_FAT	GO:0030695~GTPase regulator activity	0.000732371
GOTERM_MF_FAT	GO:0060589~nucleoside-triphosphatase regulator activity	0.000941571
UP_SEQ_FEATURE	domain:Rho-GAP	0.0162347
INTERPRO	IPR000198:RhoGAP	0.0226972
SMART	SM00324:RhoGAP	0.0526787
SP_PIR_KEYWORDS	GTPase activation	0.0683698
GOTERM_MF_FAT	GO:0005096~GTPase activator activity	0.11559
GOTERM_MF_FAT	GO:0008047~enzyme activator activity	0.171451
Annotation Cluster 32	Enrichment Score: 1.7015182028601996
Category	Term	PValue
UP_SEQ_FEATURE	repeat:ANK 5	0.00413754
INTERPRO	IPR002110:Ankyrin	0.00668388
SP_PIR_KEYWORDS	ank repeat	0.00747782
UP_SEQ_FEATURE	repeat:ANK 6	0.0102109
UP_SEQ_FEATURE	repeat:ANK 7	0.011098
UP_SEQ_FEATURE	repeat:ANK 4	0.0146598
UP_SEQ_FEATURE	repeat:ANK 3	0.0167472
UP_SEQ_FEATURE	repeat:ANK 10	0.0236753
UP_SEQ_FEATURE	repeat:ANK 2	0.0339397
UP_SEQ_FEATURE	repeat:ANK 1	0.0339397
SMART	SM00248:ANK	0.0348638
UP_SEQ_FEATURE	repeat:ANK 11	0.0359087
UP_SEQ_FEATURE	repeat:ANK 9	0.0719502
UP_SEQ_FEATURE	repeat:ANK 8	0.106783
Annotation Cluster 33	Enrichment Score: 1.5676620449727823
Category	Term	PValue
GOTERM_BP_FAT	GO:0001649~osteoblast differentiation	0.00344557
GOTERM_BP_FAT	GO:0001501~skeletal system development	0.0100282
GOTERM_BP_FAT	GO:0060348~bone development	0.0285119
GOTERM_BP_FAT	GO:0001503~ossification	0.0362306
GOTERM_BP_FAT	GO:0016202~regulation of striated muscle tissue development	0.10151
GOTERM_BP_FAT	GO:0048634~regulation of muscle development	0.108376
Annotation Cluster 34	Enrichment Score: 1.4932991761883165
Category	Term	PValue
INTERPRO	IPR018249:EF-HAND 2	0.00277666
INTERPRO	IPR018247:EF-HAND 1	0.00377736
INTERPRO	IPR011992:EF-Hand type	0.0164428
UP_SEQ_FEATURE	domain:EF-hand 2	0.0175965
UP_SEQ_FEATURE	domain:EF-hand 1	0.0184782
INTERPRO	IPR002048:Calcium-binding EF-hand	0.0308793
UP_SEQ_FEATURE	calcium-binding region:2	0.0713314
UP_SEQ_FEATURE	domain:EF-hand 3	0.0876116
SMART	SM00054:EFh	0.0886958
INTERPRO	IPR018248:EF hand	0.107209
UP_SEQ_FEATURE	calcium-binding region:1	0.107975
COG_ONTOLOGY	Signal transduction mechanisms / Cytoskeleton / Cell division and chromosome partitioning / General function prediction only	0.10831
Annotation Cluster 35	Enrichment Score: 1.4693736580444487
Category	Term	PValue
BIOCARTA	m_igf1Pathway:IGF-1 Signaling Pathway	0.0080651
GOTERM_MF_FAT	GO:0005159~insulin-like growth factor receptor binding	0.0326607
GOTERM_BP_FAT	GO:0048009~insulin-like growth factor receptor signaling pathway	0.0531579
KEGG_PATHWAY	mmu04960:Aldosterone-regulated sodium reabsorption	0.0946898
Annotation Cluster 36	Enrichment Score: 1.4492722419452457
Category	Term	PValue
SP_PIR_KEYWORDS	kinase	0.00347209
GOTERM_BP_FAT	GO:0006468~protein amino acid phosphorylation	0.00565422
SP_PIR_KEYWORDS	atp-binding	0.00596583
SP_PIR_KEYWORDS	nucleotide-binding	0.0109412
INTERPRO	IPR002290:Serine/threonine protein kinase	0.0177387
GOTERM_MF_FAT	GO:0005524~ATP binding	0.0189384
GOTERM_BP_FAT	GO:0016310~phosphorylation	0.0212361
GOTERM_MF_FAT	GO:0001882~nucleoside binding	0.0215852
GOTERM_MF_FAT	GO:0004672~protein kinase activity	0.0235941
GOTERM_MF_FAT	GO:0032559~adenyl ribonucleotide binding	0.024196
GOTERM_BP_FAT	GO:0006796~phosphate metabolic process	0.0246764
GOTERM_BP_FAT	GO:0006793~phosphorus metabolic process	0.0246764
GOTERM_MF_FAT	GO:0001883~purine nucleoside binding	0.0254587
INTERPRO	IPR017441:Protein kinase, ATP binding site	0.0255846
UP_SEQ_FEATURE	nucleotide phosphate-binding region:ATP	0.0270579
GOTERM_MF_FAT	GO:0030554~adenyl nucleotide binding	0.0285272
UP_SEQ_FEATURE	domain:Protein kinase	0.0382548
INTERPRO	IPR000719:Protein kinase, core	0.0440065
INTERPRO	IPR017442:Serine/threonine protein kinase-related	0.0470344
GOTERM_MF_FAT	GO:0032555~purine ribonucleotide binding	0.0489132
GOTERM_MF_FAT	GO:0032553~ribonucleotide binding	0.0489132
UP_SEQ_FEATURE	binding site:ATP	0.0517095
GOTERM_MF_FAT	GO:0017076~purine nucleotide binding	0.0520273
SMART	SM00220:S_TKc	0.080935
GOTERM_MF_FAT	GO:0000166~nucleotide binding	0.0813004
SP_PIR_KEYWORDS	serine/threonine-protein kinase	0.104967
GOTERM_MF_FAT	GO:0004674~protein serine/threonine kinase activity	0.125135
INTERPRO	IPR008271:Serine/threonine protein kinase, active site	0.130578
SP_PIR_KEYWORDS	transferase	0.377712
UP_SEQ_FEATURE	active site:Proton acceptor	0.443808
Annotation Cluster 37	Enrichment Score: 1.4195474258992449
Category	Term	PValue
GOTERM_BP_FAT	GO:0030705~cytoskeleton-dependent intracellular transport	0.0120249
GOTERM_BP_FAT	GO:0047496~vesicle transport along microtubule	0.0327976
GOTERM_BP_FAT	GO:0010970~microtubule-based transport	0.0386437
GOTERM_BP_FAT	GO:0007018~microtubule-based movement	0.13766
Annotation Cluster 38	Enrichment Score: 1.4181395459191923
Category	Term	PValue
INTERPRO	IPR018503:Tetraspanin, conserved site	0.0171572
INTERPRO	IPR000301:Tetraspanin, subgroup	0.0256568
INTERPRO	IPR018499:Tetraspanin	0.0403245
PIR_SUPERFAMILY	PIRSF002419:CD9 antigen	0.119735
Annotation Cluster 39	Enrichment Score: 1.3692569628067364
Category	Term	PValue
UP_SEQ_FEATURE	domain:EGF-like 18; calcium-binding	0.00181624
UP_SEQ_FEATURE	domain:EGF-like 13; calcium-binding	0.00686554
UP_SEQ_FEATURE	domain:EGF-like 16; calcium-binding	0.00686554
INTERPRO	IPR006209:EGF	0.00804967
UP_SEQ_FEATURE	domain:EGF-like 14; calcium-binding	0.00947118
INTERPRO	IPR013111:EGF, extracellular	0.00999127
INTERPRO	IPR000742:EGF-like, type 3	0.0105404
UP_SEQ_FEATURE	domain:EGF-like 2	0.0110622
UP_SEQ_FEATURE	domain:EGF-like 15; calcium-binding	0.0125769
INTERPRO	IPR006210:EGF-like	0.0125804
UP_SEQ_FEATURE	domain:EGF-like 20; calcium-binding	0.0197623
UP_SEQ_FEATURE	domain:EGF-like 9; calcium-binding	0.0250049
UP_SEQ_FEATURE	domain:EGF-like 11; calcium-binding	0.0250049
UP_SEQ_FEATURE	domain:EGF-like 12; calcium-binding	0.0250049
UP_SEQ_FEATURE	domain:EGF-like 1	0.0260721
INTERPRO	IPR013091:EGF calcium-binding	0.026215
UP_SEQ_FEATURE	domain:EGF-like 17; calcium-binding	0.0287353
SP_PIR_KEYWORDS	egf-like domain	0.0304082
INTERPRO	IPR000152:EGF-type aspartate/asparagine hydroxylation conserved site	0.0453733
SMART	SM00181:EGF	0.0536578
UP_SEQ_FEATURE	domain:EGF-like 8; calcium-binding	0.0637651
INTERPRO	IPR013032:EGF-like region, conserved site	0.0681433
UP_SEQ_FEATURE	domain:EGF-like 4	0.082336
UP_SEQ_FEATURE	domain:EGF-like 3	0.0865968
UP_SEQ_FEATURE	domain:EGF-like 10; calcium-binding	0.0903588
INTERPRO	IPR001881:EGF-like calcium-binding	0.0903632
INTERPRO	IPR018097:EGF-like calcium-binding, conserved site	0.102917
UP_SEQ_FEATURE	domain:EGF-like 7; calcium-binding	0.108688
UP_SEQ_FEATURE	domain:EGF-like 10	0.152918
UP_SEQ_FEATURE	domain:EGF-like 5; calcium-binding	0.162492
SMART	SM00179:EGF_CA	0.179367
UP_SEQ_FEATURE	domain:EGF-like 6	0.247517
UP_SEQ_FEATURE	domain:EGF-like 7	0.326355
UP_SEQ_FEATURE	domain:EGF-like 8	0.343649
UP_SEQ_FEATURE	domain:EGF-like 3; calcium-binding	0.490342
UP_SEQ_FEATURE	domain:EGF-like 5	0.548676
Annotation Cluster 40	Enrichment Score: 1.3482990864260247
Category	Term	PValue
INTERPRO	IPR002909:Cell surface receptor IPT/TIG	0.0104005
INTERPRO	IPR003659:Plexin/semaphorin/integrin	0.0124141
SMART	SM00429:IPT	0.0214484
SMART	SM00423:PSI	0.0278485
INTERPRO	IPR002165:Plexin	0.0362935
UP_SEQ_FEATURE	domain:IPT/TIG 3	0.0504227
UP_SEQ_FEATURE	domain:IPT/TIG 1	0.0504227
UP_SEQ_FEATURE	domain:IPT/TIG 2	0.0504227
UP_SEQ_FEATURE	domain:Sema	0.14008
INTERPRO	IPR001627:Semaphorin/CD100 antigen	0.141664
SMART	SM00630:Sema	0.207111
Annotation Cluster 41	Enrichment Score: 1.32234728658909
Category	Term	PValue
UP_SEQ_FEATURE	domain:Fibronectin type-III 6	0.00128497
UP_SEQ_FEATURE	domain:Fibronectin type-III 5	0.0016588
UP_SEQ_FEATURE	domain:Fibronectin type-III 4	0.0148182
UP_SEQ_FEATURE	domain:Fibronectin type-III 8	0.0175368
UP_SEQ_FEATURE	domain:Fibronectin type-III 7	0.0204646
UP_SEQ_FEATURE	domain:Fibronectin type-III 3	0.0565845
UP_SEQ_FEATURE	domain:Fibronectin type-III 2	0.107975
UP_SEQ_FEATURE	domain:Fibronectin type-III 1	0.112131
INTERPRO	IPR008957:Fibronectin, type III-like fold	0.169382
UP_SEQ_FEATURE	domain:Fibronectin type-III 9	0.169633
INTERPRO	IPR003961:Fibronectin, type III	0.18632
SMART	SM00060:FN3	0.378742
INTERPRO	IPR003962:Fibronectin, type III subdomain	0.409565
Annotation Cluster 42	Enrichment Score: 1.317858393519046
Category	Term	PValue
GOTERM_MF_FAT	GO:0005070~SH3/SH2 adaptor activity	0.0330312
GOTERM_MF_FAT	GO:0030674~protein binding, bridging	0.0493812
GOTERM_MF_FAT	GO:0060090~molecular adaptor activity	0.0682242
Annotation Cluster 43	Enrichment Score: 1.3011940243998459
Category	Term	PValue
GOTERM_BP_FAT	GO:0007155~cell adhesion	0.0145443
GOTERM_BP_FAT	GO:0022610~biological adhesion	0.0148166
SP_PIR_KEYWORDS	cell adhesion	0.143743
GOTERM_BP_FAT	GO:0016337~cell-cell adhesion	0.201464
Annotation Cluster 44	Enrichment Score: 1.3007778750265124
Category	Term	PValue
INTERPRO	IPR003128:Villin headpiece	0.0421912
UP_SEQ_FEATURE	domain:HP	0.0504227
SMART	SM00153:VHP	0.0588598
Annotation Cluster 45	Enrichment Score: 1.26352456479964
Category	Term	PValue
GOTERM_BP_FAT	GO:0008154~actin polymerization or depolymerization	0.0158414
GOTERM_BP_FAT	GO:0030041~actin filament polymerization	0.0425186
GOTERM_BP_FAT	GO:0051258~protein polymerization	0.240466
Annotation Cluster 46	Enrichment Score: 1.2427067492496018
Category	Term	PValue
GOTERM_BP_FAT	GO:0043242~negative regulation of protein complex disassembly	0.00323944
GOTERM_BP_FAT	GO:0010639~negative regulation of organelle organization	0.00451108
GOTERM_BP_FAT	GO:0033043~regulation of organelle organization	0.00593279
GOTERM_BP_FAT	GO:0043244~regulation of protein complex disassembly	0.00914308
GOTERM_BP_FAT	GO:0051494~negative regulation of cytoskeleton organization	0.0154116
GOTERM_BP_FAT	GO:0051129~negative regulation of cellular component organization	0.0171112
GOTERM_BP_FAT	GO:0051493~regulation of cytoskeleton organization	0.0246887
SP_PIR_KEYWORDS	actin capping	0.0291101
GOTERM_BP_FAT	GO:0031110~regulation of microtubule polymerization or depolymerization	0.0293328
GOTERM_CC_FAT	GO:0030863~cortical cytoskeleton	0.034317
GOTERM_BP_FAT	GO:0032970~regulation of actin filament-based process	0.0441529
GOTERM_BP_FAT	GO:0051693~actin filament capping	0.044484
GOTERM_BP_FAT	GO:0043254~regulation of protein complex assembly	0.0571413
GOTERM_BP_FAT	GO:0030835~negative regulation of actin filament depolymerization	0.0573872
GOTERM_BP_FAT	GO:0070507~regulation of microtubule cytoskeleton organization	0.0648901
GOTERM_BP_FAT	GO:0030834~regulation of actin filament depolymerization	0.0796261
GOTERM_BP_FAT	GO:0044087~regulation of cellular component biogenesis	0.0838235
GOTERM_BP_FAT	GO:0030837~negative regulation of actin filament polymerization	0.0877545
GOTERM_BP_FAT	GO:0031333~negative regulation of protein complex assembly	0.104994
GOTERM_BP_FAT	GO:0032272~negative regulation of protein polymerization	0.104994
GOTERM_BP_FAT	GO:0032956~regulation of actin cytoskeleton organization	0.110475
GOTERM_BP_FAT	GO:0031114~regulation of microtubule depolymerization	0.117013
GOTERM_BP_FAT	GO:0007026~negative regulation of microtubule depolymerization	0.117013
GOTERM_BP_FAT	GO:0032886~regulation of microtubule-based process	0.122709
GOTERM_BP_FAT	GO:0030833~regulation of actin filament polymerization	0.122709
GOTERM_BP_FAT	GO:0031111~negative regulation of microtubule polymerization or depolymerization	0.146109
GOTERM_BP_FAT	GO:0032535~regulation of cellular component size	0.147495
GOTERM_BP_FAT	GO:0051130~positive regulation of cellular component organization	0.147505
GOTERM_BP_FAT	GO:0008064~regulation of actin polymerization or depolymerization	0.161734
GOTERM_BP_FAT	GO:0030832~regulation of actin filament length	0.170028
GOTERM_BP_FAT	GO:0010638~positive regulation of organelle organization	0.178468
GOTERM_BP_FAT	GO:0032271~regulation of protein polymerization	0.222573
GOTERM_BP_FAT	GO:0051495~positive regulation of cytoskeleton organization	0.303263
Annotation Cluster 47	Enrichment Score: 1.2192789454704394
Category	Term	PValue
GOTERM_BP_FAT	GO:0048730~epidermis morphogenesis	0.0149781
GOTERM_BP_FAT	GO:0001942~hair follicle development	0.0185941
GOTERM_BP_FAT	GO:0022405~hair cycle process	0.0185941
GOTERM_BP_FAT	GO:0022404~molting cycle process	0.0185941
GOTERM_BP_FAT	GO:0042633~hair cycle	0.0221987
GOTERM_BP_FAT	GO:0042303~molting cycle	0.0221987
GOTERM_BP_FAT	GO:0031069~hair follicle morphogenesis	0.044484
GOTERM_BP_FAT	GO:0055123~digestive system development	0.0545368
GOTERM_BP_FAT	GO:0022612~gland morphogenesis	0.0657096
GOTERM_BP_FAT	GO:0008544~epidermis development	0.0845777
GOTERM_BP_FAT	GO:0007398~ectoderm development	0.112894
GOTERM_BP_FAT	GO:0048546~digestive tract morphogenesis	0.163403
GOTERM_BP_FAT	GO:0048565~gut development	0.229062
GOTERM_BP_FAT	GO:0048547~gut morphogenesis	0.303263
GOTERM_BP_FAT	GO:0021700~developmental maturation	0.626748
Annotation Cluster 48	Enrichment Score: 1.2038409112633244
Category	Term	PValue
GOTERM_BP_FAT	GO:0046907~intracellular transport	0.0168188
GOTERM_BP_FAT	GO:0008104~protein localization	0.019675
GOTERM_BP_FAT	GO:0006886~intracellular protein transport	0.0465665
GOTERM_BP_FAT	GO:0034613~cellular protein localization	0.0517397
GOTERM_BP_FAT	GO:0070727~cellular macromolecule localization	0.0544156
GOTERM_BP_FAT	GO:0006605~protein targeting	0.0567802
GOTERM_BP_FAT	GO:0045184~establishment of protein localization	0.0691588
GOTERM_BP_FAT	GO:0015031~protein transport	0.0892678
SP_PIR_KEYWORDS	protein transport	0.962418
Annotation Cluster 49	Enrichment Score: 1.192654560436249
Category	Term	PValue
INTERPRO	IPR001478:PDZ/DHR/GLGF	0.0232571
SMART	SM00228:PDZ	0.0734643
UP_SEQ_FEATURE	domain:PDZ	0.154669
Annotation Cluster 50	Enrichment Score: 1.1841657414125393
Category	Term	PValue
UP_SEQ_FEATURE	domain:FCH	0.0560755
INTERPRO	IPR001060:Fps/Fes/Fer/CIP4 homology	0.0568123
SMART	SM00055:FCH	0.0879604
Annotation Cluster 51	Enrichment Score: 1.171436914997194
Category	Term	PValue
KEGG_PATHWAY	mmu04320:Dorso-ventral axis formation	0.000203743
INTERPRO	IPR013761:Sterile alpha motif-type	0.0108364
INTERPRO	IPR003118:Sterile alpha motif/pointed	0.0641356
UP_SEQ_FEATURE	domain:PNT	0.0762167
SMART	SM00251:SAM_PNT	0.0884959
INTERPRO	IPR000418:Ets	0.301454
UP_SEQ_FEATURE	DNA-binding region:ETS	0.343649
SMART	SM00413:ETS	0.383739
INTERPRO	IPR011991:Winged helix repressor DNA-binding	0.754496
Annotation Cluster 52	Enrichment Score: 1.170024117467427
Category	Term	PValue
GOTERM_BP_FAT	GO:0043623~cellular protein complex assembly	0.0061118
GOTERM_BP_FAT	GO:0034622~cellular macromolecular complex assembly	0.0437709
GOTERM_BP_FAT	GO:0034621~cellular macromolecular complex subunit organization	0.0575318
GOTERM_BP_FAT	GO:0006461~protein complex assembly	0.102203
GOTERM_BP_FAT	GO:0070271~protein complex biogenesis	0.102203
GOTERM_BP_FAT	GO:0065003~macromolecular complex assembly	0.187907
GOTERM_BP_FAT	GO:0043933~macromolecular complex subunit organization	0.213648
Annotation Cluster 53	Enrichment Score: 1.1654381371774343
Category	Term	PValue
INTERPRO	IPR002219:Protein kinase C-like, phorbol ester/diacylglycerol binding	0.00647905
SMART	SM00109:C1	0.0180598
INTERPRO	IPR002219:Protein kinase C, phorbol ester/diacylglycerol binding	0.0218353
GOTERM_MF_FAT	GO:0019992~diacylglycerol binding	0.103954
UP_SEQ_FEATURE	zinc finger region:Phorbol-ester/DAG-type 2	0.221241
UP_SEQ_FEATURE	zinc finger region:Phorbol-ester/DAG-type 1	0.221241
UP_SEQ_FEATURE	zinc finger region:Phorbol-ester/DAG-type	0.534539
Annotation Cluster 54	Enrichment Score: 1.1268477564982322
Category	Term	PValue
GOTERM_BP_FAT	GO:0060525~prostate glandular acinus development	0.0125764
GOTERM_BP_FAT	GO:0001655~urogenital system development	0.0466668
GOTERM_BP_FAT	GO:0048608~reproductive structure development	0.0500507
GOTERM_BP_FAT	GO:0022612~gland morphogenesis	0.0657096
GOTERM_BP_FAT	GO:0030850~prostate gland development	0.082189
GOTERM_BP_FAT	GO:0060740~prostate gland epithelium morphogenesis	0.0962157
GOTERM_BP_FAT	GO:0060512~prostate gland morphogenesis	0.104994
GOTERM_BP_FAT	GO:0030855~epithelial cell differentiation	0.603101
Annotation Cluster 55	Enrichment Score: 1.1114493205653992
Category	Term	PValue
INTERPRO	IPR008145:Guanylate kinase/L-type calcium channel region	0.0197588
SMART	SM00072:GuKc	0.0356586
INTERPRO	IPR008144:Guanylate kinase	0.0711407
UP_SEQ_FEATURE	domain:Guanylate kinase-like	0.0804973
UP_SEQ_FEATURE	domain:PDZ 3	0.098906
UP_SEQ_FEATURE	domain:PDZ 2	0.197891
UP_SEQ_FEATURE	domain:PDZ 1	0.210079
Annotation Cluster 56	Enrichment Score: 1.1091666312178763
Category	Term	PValue
GOTERM_MF_FAT	GO:0032403~protein complex binding	0.0171728
GOTERM_MF_FAT	GO:0005178~integrin binding	0.0872966
GOTERM_BP_FAT	GO:0031589~cell-substrate adhesion	0.0936262
KEGG_PATHWAY	mmu04512:ECM-receptor interaction	0.260675
Annotation Cluster 57	Enrichment Score: 1.089593546227758
Category	Term	PValue
KEGG_PATHWAY	mmu04120:Ubiquitin mediated proteolysis	0.00399243
GOTERM_BP_FAT	GO:0030163~protein catabolic process	0.0723666
GOTERM_BP_FAT	GO:0044257~cellular protein catabolic process	0.0747422
GOTERM_BP_FAT	GO:0009057~macromolecule catabolic process	0.0932998
GOTERM_BP_FAT	GO:0019941~modification-dependent protein catabolic process	0.093844
GOTERM_BP_FAT	GO:0043632~modification-dependent macromolecule catabolic process	0.093844
SP_PIR_KEYWORDS	ubl conjugation pathway	0.097877
GOTERM_BP_FAT	GO:0051603~proteolysis involved in cellular protein catabolic process	0.103112
SP_PIR_KEYWORDS	ligase	0.121312
GOTERM_BP_FAT	GO:0044265~cellular macromolecule catabolic process	0.170651
GOTERM_BP_FAT	GO:0006508~proteolysis	0.278893
Annotation Cluster 58	Enrichment Score: 1.088302828456285
Category	Term	PValue
UP_SEQ_FEATURE	domain:LIM zinc-binding 4	0.0125769
UP_SEQ_FEATURE	domain:LIM zinc-binding 3	0.0309655
INTERPRO	IPR001781:Zinc finger, LIM-type	0.0925588
SP_PIR_KEYWORDS	LIM domain	0.0933021
SMART	SM00132:LIM	0.173055
UP_SEQ_FEATURE	domain:LIM zinc-binding 1	0.203455
UP_SEQ_FEATURE	domain:LIM zinc-binding 2	0.203455
Annotation Cluster 59	Enrichment Score: 1.0852388800537278
Category	Term	PValue
GOTERM_BP_FAT	GO:0045075~regulation of interleukin-12 biosynthetic process	0.00528105
GOTERM_BP_FAT	GO:0032655~regulation of interleukin-12 production	0.023666
GOTERM_BP_FAT	GO:0042035~regulation of cytokine biosynthetic process	0.514896
GOTERM_BP_FAT	GO:0001817~regulation of cytokine production	0.708728
Annotation Cluster 60	Enrichment Score: 1.0809016815232613
Category	Term	PValue
GOTERM_CC_FAT	GO:0005911~cell-cell junction	0.00279486
SP_PIR_KEYWORDS	Tight junction	0.120764
GOTERM_CC_FAT	GO:0043296~apical junction complex	0.136667
GOTERM_CC_FAT	GO:0016327~apicolateral plasma membrane	0.146928
GOTERM_CC_FAT	GO:0070160~occluding junction	0.219666
GOTERM_CC_FAT	GO:0005923~tight junction	0.219666
Annotation Cluster 61	Enrichment Score: 1.0590987648473926
Category	Term	PValue
GOTERM_MF_FAT	GO:0003712~transcription cofactor activity	0.0426565
GOTERM_MF_FAT	GO:0003714~transcription corepressor activity	0.0841286
GOTERM_MF_FAT	GO:0016564~transcription repressor activity	0.185257
Annotation Cluster 62	Enrichment Score: 1.0547759512593482
Category	Term	PValue
GOTERM_BP_FAT	GO:0007205~activation of protein kinase C activity by G-protein coupled receptor protein signaling pathway	0.044484
GOTERM_BP_FAT	GO:0032147~activation of protein kinase activity	0.0642762
INTERPRO	IPR001206:Diacylglycerol kinase, catalytic region	0.102345
GOTERM_MF_FAT	GO:0004143~diacylglycerol kinase activity	0.130891
SMART	SM00046:DAGKc	0.13896
Annotation Cluster 63	Enrichment Score: 1.0545287753132162
Category	Term	PValue
UP_SEQ_FEATURE	domain:MIF4G	0.0628676
INTERPRO	IPR016021:MIF4-like, type 1/2/3	0.0890104
INTERPRO	IPR003890:MIF4G-like, type 3	0.0890104
SMART	SM00543:MIF4G	0.1215
Annotation Cluster 64	Enrichment Score: 1.0515120425605582
Category	Term	PValue
INTERPRO	IPR000014:PAS	0.0445993
SMART	SM00091:PAS	0.076995
UP_SEQ_FEATURE	domain:PAS	0.0903588
INTERPRO	IPR001610:PAC motif	0.0953005
UP_SEQ_FEATURE	domain:PAC	0.098906
INTERPRO	IPR013767:PAS fold	0.104006
SMART	SM00086:PAC	0.14331
Annotation Cluster 65	Enrichment Score: 1.0476496623203029
Category	Term	PValue
GOTERM_CC_FAT	GO:0005604~basement membrane	0.0118273
GOTERM_CC_FAT	GO:0044420~extracellular matrix part	0.041106
GOTERM_CC_FAT	GO:0031012~extracellular matrix	0.107323
GOTERM_CC_FAT	GO:0005578~proteinaceous extracellular matrix	0.128637
SP_PIR_KEYWORDS	basement membrane	0.178181
SP_PIR_KEYWORDS	extracellular matrix	0.432902
Annotation Cluster 66	Enrichment Score: 1.0426912894198814
Category	Term	PValue
GOTERM_BP_FAT	GO:0044057~regulation of system process	0.00230475
GOTERM_BP_FAT	GO:0043523~regulation of neuron apoptosis	0.053091
GOTERM_BP_FAT	GO:0043524~negative regulation of neuron apoptosis	0.0599689
GOTERM_BP_FAT	GO:0051971~positive regulation of transmission of nerve impulse	0.0644284
GOTERM_BP_FAT	GO:0031646~positive regulation of neurological system process	0.0796261
GOTERM_BP_FAT	GO:0051969~regulation of transmission of nerve impulse	0.0849002
GOTERM_BP_FAT	GO:0031644~regulation of neurological system process	0.107691
GOTERM_BP_FAT	GO:0050806~positive regulation of synaptic transmission	0.223521
GOTERM_BP_FAT	GO:0050804~regulation of synaptic transmission	0.251223
GOTERM_BP_FAT	GO:0051952~regulation of amine transport	0.287336
GOTERM_BP_FAT	GO:0048167~regulation of synaptic plasticity	0.610711
Annotation Cluster 67	Enrichment Score: 1.042097416804903
Category	Term	PValue
GOTERM_BP_FAT	GO:0051147~regulation of muscle cell differentiation	0.0259887
GOTERM_BP_FAT	GO:0051153~regulation of striated muscle cell differentiation	0.0644284
GOTERM_BP_FAT	GO:0016202~regulation of striated muscle tissue development	0.10151
GOTERM_BP_FAT	GO:0048634~regulation of muscle development	0.108376
GOTERM_BP_FAT	GO:0048742~regulation of skeletal muscle fiber development	0.146109
GOTERM_BP_FAT	GO:0048641~regulation of skeletal muscle tissue development	0.207699
Annotation Cluster 68	Enrichment Score: 1.02643744415004
Category	Term	PValue
KEGG_PATHWAY	mmu04666:Fc gamma R-mediated phagocytosis	0.00228332
SP_PIR_KEYWORDS	SH2 domain	0.00469638
INTERPRO	IPR000980:SH2 motif	0.00731179
KEGG_PATHWAY	mmu04722:Neurotrophin signaling pathway	0.00737412
KEGG_PATHWAY	mmu05211:Renal cell carcinoma	0.00796335
BIOCARTA	m_igf1Pathway:IGF-1 Signaling Pathway	0.0080651
BIOCARTA	m_her2Pathway:Role of ERBB2 in Signal Transduction and Oncology	0.00993
KEGG_PATHWAY	mmu05220:Chronic myeloid leukemia	0.0128674
KEGG_PATHWAY	mmu04664:Fc epsilon RI signaling pathway	0.0196907
BIOCARTA	m_tcrPathway:T Cell Receptor Signaling Pathway	0.0221349
KEGG_PATHWAY	mmu05223:Non-small cell lung cancer	0.0233666
KEGG_PATHWAY	mmu04660:T cell receptor signaling pathway	0.0240065
SMART	SM00252:SH2	0.0251755
KEGG_PATHWAY	mmu05218:Melanoma	0.0269204
BIOCARTA	m_cxcr4Pathway:CXCR4 Signaling Pathway	0.0450968
BIOCARTA	m_insulinPathway:Insulin Signaling Pathway	0.0450968
BIOCARTA	m_biopeptidesPathway:Bioactive Peptide Induced Signaling Pathway	0.0462974
KEGG_PATHWAY	mmu05214:Glioma	0.0483377
UP_SEQ_FEATURE	domain:SH2	0.0586026
KEGG_PATHWAY	mmu05213:Endometrial cancer	0.0629577
KEGG_PATHWAY	mmu04650:Natural killer cell mediated cytotoxicity	0.0657963
BIOCARTA	m_ghPathway:Growth Hormone Signaling Pathway	0.0676138
BIOCARTA	m_ctla4Pathway:The Co-Stimulatory Signal During T-cell Activation	0.0748834
KEGG_PATHWAY	mmu05212:Pancreatic cancer	0.0770077
KEGG_PATHWAY	mmu04370:VEGF signaling pathway	0.094298
BIOCARTA	m_egfPathway:EGF Signaling Pathway	0.094969
BIOCARTA	m_igf1rPathway:Multiple antiapoptotic pathways from IGF-1R signaling lead to BAD phosphorylation	0.113281
BIOCARTA	m_ngfPathway:Nerve growth factor pathway (NGF)	0.113281
PANTHER_PATHWAY	P00053:T cell activation	0.113368
BIOCARTA	m_metPathway:Signaling of Hepatocyte Growth Factor Receptor	0.138266
PANTHER_PATHWAY	P00056:VEGF signaling pathway	0.141472
KEGG_PATHWAY	mmu05210:Colorectal cancer	0.145684
KEGG_PATHWAY	mmu04012:ErbB signaling pathway	0.151419
KEGG_PATHWAY	mmu05215:Prostate cancer	0.169211
BIOCARTA	m_TPOPathway:TPO Signaling Pathway	0.173444
BIOCARTA	m_trkaPathway:Trka Receptor Signaling Pathway	0.196162
KEGG_PATHWAY	mmu05221:Acute myeloid leukemia	0.210269
KEGG_PATHWAY	mmu04910:Insulin signaling pathway	0.213257
BIOCARTA	m_nfatPathway:NFAT and Hypertrophy of the heart (Transcription in the broken heart)	0.214958
BIOCARTA	m_erk5Pathway:Role of Erk5 in Neuronal Survival	0.219976
BIOCARTA	m_pdgfPathway:PDGF Signaling Pathway	0.258065
PANTHER_PATHWAY	P00032:Insulin/IGF pathway-mitogen activated protein kinase kinase/MAP kinase cascade	0.27098
PANTHER_PATHWAY	P00018:EGF receptor signaling pathway	0.271734
BIOCARTA	m_integrinPathway:Integrin Signaling Pathway	0.275715
BIOCARTA	m_fcer1Pathway:Fc Epsilon Receptor I Signaling in Mast Cells	0.329262
BIOCARTA	m_rasPathway:Ras Signaling Pathway	0.363984
BIOCARTA	m_epoPathway:EPO Signaling Pathway	0.387323
BIOCARTA	m_il6Pathway:IL 6 signaling pathway	0.387323
BIOCARTA	m_il2rbPathway:IL-2 Receptor Beta Chain in T cell Activation	0.400557
BIOCARTA	m_gleevecpathway:Inhibition of Cellular Proliferation by Gleevec	0.410294
KEGG_PATHWAY	mmu04662:B cell receptor signaling pathway	0.425594
BIOCARTA	m_tffPathway:Trefoil Factors Initiate Mucosal Healing	0.432852
BIOCARTA	m_RacCycDPathway:Influence of Ras and Rho proteins on G1 to S Transition	0.454955
BIOCARTA	m_pyk2Pathway:Links between Pyk2 and Map Kinases	0.518241
BIOCARTA	m_bcrPathway:BCR Signaling Pathway	0.557702
KEGG_PATHWAY	mmu04062:Chemokine signaling pathway	0.636321
KEGG_PATHWAY	mmu04914:Progesterone-mediated oocyte maturation	0.691832
KEGG_PATHWAY	mmu04630:Jak-STAT signaling pathway	0.76321
Annotation Cluster 69	Enrichment Score: 1.0220464758177918
Category	Term	PValue
INTERPRO	IPR014352:FERM/acyl-CoA-binding protein, 3-helical bundle	0.0340753
INTERPRO	IPR019748:FERM central domain	0.0404031
INTERPRO	IPR019749:Band 4.1 domain	0.0550644
INTERPRO	IPR018980:FERM, C-terminal PH-like domain	0.0711407
INTERPRO	IPR019750:Band 4.1 subgroup	0.0788526
SMART	SM00295:B41	0.101642
INTERPRO	IPR018979:FERM, N-terminal	0.104006
INTERPRO	IPR000299:FERM domain	0.128748
INTERPRO	IPR019747:FERM conserved site	0.128748
UP_SEQ_FEATURE	domain:FERM	0.147768
PANTHER_PATHWAY	P05912:Dopamine receptor mediated signaling pathway	0.519561
Annotation Cluster 70	Enrichment Score: 1.0172498571021251
Category	Term	PValue
KEGG_PATHWAY	mmu04270:Vascular smooth muscle contraction	0.000401249
PANTHER_PATHWAY	P05911:Angiotensin II-stimulated signaling through G proteins and beta-arrestin	0.0755711
PANTHER_PATHWAY	P04385:Histamine H1 receptor mediated signaling pathway	0.0921107
PANTHER_PATHWAY	P00053:T cell activation	0.113368
PANTHER_PATHWAY	P00041:Metabotropic glutamate receptor group I pathway	0.175402
PANTHER_PATHWAY	P00010:B cell activation	0.21823
PANTHER_PATHWAY	P00002:Alpha adrenergic receptor signaling pathway	0.253838
PANTHER_PATHWAY	P00019:Endothelin signaling pathway	0.460994
PANTHER_PATHWAY	P00042:Muscarinic acetylcholine receptor 1 and 3 signaling pathway	0.49315
Annotation Cluster 71	Enrichment Score: 1.014911811276576
Category	Term	PValue
INTERPRO	IPR013761:Sterile alpha motif-type	0.0108364
INTERPRO	IPR011510:Sterile alpha motif homology 2	0.0812381
INTERPRO	IPR001660:Sterile alpha motif SAM	0.162236
UP_SEQ_FEATURE	domain:SAM	0.210256
SMART	SM00454:SAM	0.28048
Annotation Cluster 72	Enrichment Score: 1.0076440999325094
Category	Term	PValue
GOTERM_MF_FAT	GO:0019899~enzyme binding	0.0344762
GOTERM_MF_FAT	GO:0019900~kinase binding	0.151205
GOTERM_MF_FAT	GO:0019901~protein kinase binding	0.181963
Annotation Cluster 73	Enrichment Score: 0.9981843851164124
Category	Term	PValue
GOTERM_BP_FAT	GO:0001708~cell fate specification	0.0384225
GOTERM_BP_FAT	GO:0001667~ameboidal cell migration	0.0409819
GOTERM_BP_FAT	GO:0001755~neural crest cell migration	0.0718459
GOTERM_BP_FAT	GO:0014031~mesenchymal cell development	0.1378
GOTERM_BP_FAT	GO:0048762~mesenchymal cell differentiation	0.153593
GOTERM_BP_FAT	GO:0060485~mesenchyme development	0.161734
GOTERM_BP_FAT	GO:0014033~neural crest cell differentiation	0.163403
GOTERM_BP_FAT	GO:0014032~neural crest cell development	0.163403
Annotation Cluster 74	Enrichment Score: 0.9888171930682498
Category	Term	PValue
GOTERM_BP_FAT	GO:0045671~negative regulation of osteoclast differentiation	0.0531579
GOTERM_BP_FAT	GO:0045637~regulation of myeloid cell differentiation	0.0642762
GOTERM_BP_FAT	GO:0002762~negative regulation of myeloid leukocyte differentiation	0.0768169
GOTERM_BP_FAT	GO:0002761~regulation of myeloid leukocyte differentiation	0.123437
GOTERM_BP_FAT	GO:0045670~regulation of osteoclast differentiation	0.16116
GOTERM_BP_FAT	GO:0045638~negative regulation of myeloid cell differentiation	0.223521
Annotation Cluster 75	Enrichment Score: 0.9852435465558032
Category	Term	PValue
KEGG_PATHWAY	mmu00561:Glycerolipid metabolism	0.0437943
KEGG_PATHWAY	mmu00564:Glycerophospholipid metabolism	0.143873
KEGG_PATHWAY	mmu00565:Ether lipid metabolism	0.175741
Annotation Cluster 76	Enrichment Score: 0.980345216823843
Category	Term	PValue
KEGG_PATHWAY	mmu04120:Ubiquitin mediated proteolysis	0.00399243
UP_SEQ_FEATURE	active site:Glycyl thioester intermediate	0.00711949
INTERPRO	IPR000608:Ubiquitin-conjugating enzyme, E2	0.100366
SP_PIR_KEYWORDS	ligase	0.121312
PANTHER_PATHWAY	P00060:Ubiquitin proteasome pathway	0.139047
INTERPRO	IPR016135:Ubiquitin-conjugating enzyme/RWD-like	0.16004
SMART	SM00212:UBCc	0.163039
GOTERM_MF_FAT	GO:0016881~acid-amino acid ligase activity	0.167189
GOTERM_MF_FAT	GO:0016879~ligase activity, forming carbon-nitrogen bonds	0.196525
GOTERM_MF_FAT	GO:0019787~small conjugating protein ligase activity	0.61546
GOTERM_MF_FAT	GO:0004842~ubiquitin-protein ligase activity	0.647916
Annotation Cluster 77	Enrichment Score: 0.9780328754759726
Category	Term	PValue
GOTERM_BP_FAT	GO:0001775~cell activation	0.0329197
GOTERM_BP_FAT	GO:0002520~immune system development	0.046425
GOTERM_BP_FAT	GO:0048534~hemopoietic or lymphoid organ development	0.0535657
GOTERM_BP_FAT	GO:0042110~T cell activation	0.0584124
GOTERM_BP_FAT	GO:0046649~lymphocyte activation	0.0636358
GOTERM_BP_FAT	GO:0045321~leukocyte activation	0.083662
GOTERM_BP_FAT	GO:0030097~hemopoiesis	0.113636
GOTERM_BP_FAT	GO:0030098~lymphocyte differentiation	0.355352
GOTERM_BP_FAT	GO:0002521~leukocyte differentiation	0.398564
GOTERM_BP_FAT	GO:0030217~T cell differentiation	0.404736
Annotation Cluster 78	Enrichment Score: 0.9769355991719898
Category	Term	PValue
GOTERM_CC_FAT	GO:0015630~microtubule cytoskeleton	0.0274169
GOTERM_CC_FAT	GO:0005815~microtubule organizing center	0.179325
GOTERM_CC_FAT	GO:0005813~centrosome	0.238526
Annotation Cluster 79	Enrichment Score: 0.970313773564779
Category	Term	PValue
GOTERM_BP_FAT	GO:0046339~diacylglycerol metabolic process	0.0646203
GOTERM_BP_FAT	GO:0046486~glycerolipid metabolic process	0.0981443
GOTERM_BP_FAT	GO:0006639~acylglycerol metabolic process	0.108376
GOTERM_BP_FAT	GO:0006638~neutral lipid metabolic process	0.122709
GOTERM_BP_FAT	GO:0006662~glycerol ether metabolic process	0.122709
GOTERM_BP_FAT	GO:0018904~organic ether metabolic process	0.145612
Annotation Cluster 80	Enrichment Score: 0.9603476859542344
Category	Term	PValue
INTERPRO	IPR001464:Annexin	0.0890104
INTERPRO	IPR018502:Annexin repeat	0.0890104
INTERPRO	IPR018252:Annexin repeat, conserved site	0.0890104
SP_PIR_KEYWORDS	annexin	0.0914882
SP_PIR_KEYWORDS	calcium/phospholipid-binding	0.105149
UP_SEQ_FEATURE	repeat:Annexin 2	0.105191
UP_SEQ_FEATURE	repeat:Annexin 1	0.105191
UP_SEQ_FEATURE	repeat:Annexin 4	0.105191
UP_SEQ_FEATURE	repeat:Annexin 3	0.105191
SMART	SM00335:ANX	0.1215
GOTERM_MF_FAT	GO:0005544~calcium-dependent phospholipid binding	0.270513
Annotation Cluster 81	Enrichment Score: 0.9467739550524812
Category	Term	PValue
GOTERM_BP_FAT	GO:0007368~determination of left/right symmetry	0.108376
GOTERM_BP_FAT	GO:0009855~determination of bilateral symmetry	0.115444
GOTERM_BP_FAT	GO:0009799~determination of symmetry	0.115444
Annotation Cluster 82	Enrichment Score: 0.9321872481896255
Category	Term	PValue
GOTERM_BP_FAT	GO:0051270~regulation of cell motion	0.0849002
GOTERM_BP_FAT	GO:0040012~regulation of locomotion	0.0959091
GOTERM_BP_FAT	GO:0030334~regulation of cell migration	0.196187
Annotation Cluster 83	Enrichment Score: 0.9222256021636835
Category	Term	PValue
GOTERM_BP_FAT	GO:0035113~embryonic appendage morphogenesis	0.0538465
GOTERM_BP_FAT	GO:0030326~embryonic limb morphogenesis	0.0538465
GOTERM_BP_FAT	GO:0035108~limb morphogenesis	0.115968
GOTERM_BP_FAT	GO:0035107~appendage morphogenesis	0.115968
GOTERM_BP_FAT	GO:0048736~appendage development	0.133511
GOTERM_BP_FAT	GO:0060173~limb development	0.133511
SP_PIR_KEYWORDS	notch signaling pathway	0.503958
Annotation Cluster 84	Enrichment Score: 0.9197322732895011
Category	Term	PValue
GOTERM_BP_FAT	GO:0007267~cell-cell signaling	0.00614015
GOTERM_BP_FAT	GO:0007268~synaptic transmission	0.13674
GOTERM_BP_FAT	GO:0019226~transmission of nerve impulse	0.249458
GOTERM_BP_FAT	GO:0050877~neurological system process	1
Annotation Cluster 85	Enrichment Score: 0.9187070718015512
Category	Term	PValue
GOTERM_BP_FAT	GO:0008286~insulin receptor signaling pathway	0.0293328
GOTERM_MF_FAT	GO:0005158~insulin receptor binding	0.0330312
GOTERM_BP_FAT	GO:0032870~cellular response to hormone stimulus	0.0990867
GOTERM_BP_FAT	GO:0032868~response to insulin stimulus	0.104704
GOTERM_BP_FAT	GO:0032869~cellular response to insulin stimulus	0.108376
GOTERM_BP_FAT	GO:0009719~response to endogenous stimulus	0.160065
GOTERM_BP_FAT	GO:0009725~response to hormone stimulus	0.164459
GOTERM_BP_FAT	GO:0043434~response to peptide hormone stimulus	0.216288
GOTERM_BP_FAT	GO:0010033~response to organic substance	0.869081
Annotation Cluster 86	Enrichment Score: 0.8911565429120597
Category	Term	PValue
GOTERM_CC_FAT	GO:0016529~sarcoplasmic reticulum	0.013509
GOTERM_CC_FAT	GO:0016528~sarcoplasm	0.0170833
SP_PIR_KEYWORDS	sarcoplasmic reticulum	0.195466
GOTERM_CC_FAT	GO:0005792~microsome	0.872296
GOTERM_CC_FAT	GO:0042598~vesicular fraction	0.889794
Annotation Cluster 87	Enrichment Score: 0.8791973420085769
Category	Term	PValue
GOTERM_BP_FAT	GO:0043010~camera-type eye development	0.101721
GOTERM_BP_FAT	GO:0007423~sensory organ development	0.130781
GOTERM_BP_FAT	GO:0001654~eye development	0.131479
GOTERM_BP_FAT	GO:0002088~lens development in camera-type eye	0.173939
Annotation Cluster 88	Enrichment Score: 0.8723916942530953
Category	Term	PValue
KEGG_PATHWAY	mmu05218:Melanoma	0.0269204
GOTERM_BP_FAT	GO:0050679~positive regulation of epithelial cell proliferation	0.0408296
PIR_SUPERFAMILY	PIRSF001783:fibroblast growth factor	0.0519728
SP_PIR_KEYWORDS	mitogen	0.0617394
GOTERM_BP_FAT	GO:0008543~fibroblast growth factor receptor signaling pathway	0.133069
INTERPRO	IPR002209:Heparin-binding growth factor/Fibroblast growth factor	0.160062
GOTERM_BP_FAT	GO:0051781~positive regulation of cell division	0.195547
GOTERM_BP_FAT	GO:0051302~regulation of cell division	0.240466
GOTERM_MF_FAT	GO:0008083~growth factor activity	0.24856
INTERPRO	IPR002348:Interleukin 1/heparin-binding growth factor	0.253797
SMART	SM00442:FGF	0.327659
SP_PIR_KEYWORDS	growth factor	0.465475
Annotation Cluster 89	Enrichment Score: 0.8629526792770541
Category	Term	PValue
GOTERM_BP_FAT	GO:0032386~regulation of intracellular transport	0.0316136
GOTERM_BP_FAT	GO:0046822~regulation of nucleocytoplasmic transport	0.0595933
GOTERM_BP_FAT	GO:0051047~positive regulation of secretion	0.0733969
GOTERM_BP_FAT	GO:0070201~regulation of establishment of protein localization	0.0804964
GOTERM_BP_FAT	GO:0060341~regulation of cellular localization	0.0815731
GOTERM_BP_FAT	GO:0051050~positive regulation of transport	0.109097
GOTERM_BP_FAT	GO:0051223~regulation of protein transport	0.141524
GOTERM_BP_FAT	GO:0032880~regulation of protein localization	0.183197
GOTERM_BP_FAT	GO:0051046~regulation of secretion	0.281201
GOTERM_BP_FAT	GO:0050708~regulation of protein secretion	0.366097
GOTERM_BP_FAT	GO:0033157~regulation of intracellular protein transport	0.366097
GOTERM_BP_FAT	GO:0051222~positive regulation of protein transport	0.455751
Annotation Cluster 90	Enrichment Score: 0.8558319432203483
Category	Term	PValue
GOTERM_BP_FAT	GO:0048706~embryonic skeletal system development	0.0623994
GOTERM_BP_FAT	GO:0048701~embryonic cranial skeleton morphogenesis	0.0796261
GOTERM_BP_FAT	GO:0048568~embryonic organ development	0.0883533
GOTERM_BP_FAT	GO:0048704~embryonic skeletal system morphogenesis	0.135033
GOTERM_BP_FAT	GO:0048562~embryonic organ morphogenesis	0.147495
GOTERM_BP_FAT	GO:0048705~skeletal system morphogenesis	0.188073
GOTERM_BP_FAT	GO:0051216~cartilage development	0.236454
GOTERM_BP_FAT	GO:0017015~regulation of transforming growth factor beta receptor signaling pathway	0.366097
Annotation Cluster 91	Enrichment Score: 0.8351719379802414
Category	Term	PValue
INTERPRO	IPR002913:Lipid-binding START	0.130453
UP_SEQ_FEATURE	domain:START	0.136555
SMART	SM00234:START	0.175276
Annotation Cluster 92	Enrichment Score: 0.8327842767029348
Category	Term	PValue
INTERPRO	IPR012680:Laminin G, subdomain 2	0.0812381
UP_SEQ_FEATURE	domain:Laminin G-like 4	0.105191
UP_SEQ_FEATURE	domain:Laminin G-like 1	0.118825
UP_SEQ_FEATURE	domain:Laminin G-like 2	0.118825
INTERPRO	IPR001791:Laminin G	0.121363
UP_SEQ_FEATURE	domain:Laminin G-like 3	0.186633
SMART	SM00282:LamG	0.1937
INTERPRO	IPR013320:Concanavalin A-like lectin/glucanase, subgroup	0.411116
Annotation Cluster 93	Enrichment Score: 0.8258110361316896
Category	Term	PValue
GOTERM_MF_FAT	GO:0008641~small protein activating enzyme activity	0.0529427
INTERPRO	IPR000594:UBA/THIF-type NAD/FAD binding fold	0.0762485
PANTHER_PATHWAY	P00060:Ubiquitin proteasome pathway	0.139047
INTERPRO	IPR016040:NAD(P)-binding domain	0.886248
Annotation Cluster 94	Enrichment Score: 0.8229444921550758
Category	Term	PValue
SP_PIR_KEYWORDS	ATP	0.115838
SP_PIR_KEYWORDS	phosphotransferase	0.164609
SP_PIR_KEYWORDS	autophosphorylation	0.178181
Annotation Cluster 95	Enrichment Score: 0.8168490824611371
Category	Term	PValue
UP_SEQ_FEATURE	repeat:ANK 7	0.011098
INTERPRO	IPR000488:Death	0.161964
SMART	SM00005:DEATH	0.234201
UP_SEQ_FEATURE	domain:Death	0.427488
INTERPRO	IPR011029:DEATH-like	0.457697
Annotation Cluster 96	Enrichment Score: 0.8124158687539001
Category	Term	PValue
GOTERM_CC_FAT	GO:0031982~vesicle	0.0794566
GOTERM_CC_FAT	GO:0031410~cytoplasmic vesicle	0.0952962
GOTERM_CC_FAT	GO:0031988~membrane-bounded vesicle	0.24586
GOTERM_CC_FAT	GO:0016023~cytoplasmic membrane-bounded vesicle	0.302303
Annotation Cluster 97	Enrichment Score: 0.8085605699092544
Category	Term	PValue
BIOCARTA	m_her2Pathway:Role of ERBB2 in Signal Transduction and Oncology	0.00993
KEGG_PATHWAY	mmu05223:Non-small cell lung cancer	0.0233666
KEGG_PATHWAY	mmu05214:Glioma	0.0483377
KEGG_PATHWAY	mmu05213:Endometrial cancer	0.0629577
BIOCARTA	m_spryPathway:Sprouty regulation of tyrosine kinase signals	0.0748834
BIOCARTA	m_egfPathway:EGF Signaling Pathway	0.094969
KEGG_PATHWAY	mmu04540:Gap junction	0.145684
KEGG_PATHWAY	mmu05210:Colorectal cancer	0.145684
KEGG_PATHWAY	mmu04012:ErbB signaling pathway	0.151419
KEGG_PATHWAY	mmu05215:Prostate cancer	0.169211
KEGG_PATHWAY	mmu04730:Long-term depression	0.177678
KEGG_PATHWAY	mmu04912:GnRH signaling pathway	0.213832
PANTHER_PATHWAY	P00010:B cell activation	0.21823
BIOCARTA	m_ptenPathway:PTEN dependent cell cycle arrest and apoptosis	0.363984
PANTHER_PATHWAY	P00019:Endothelin signaling pathway	0.460994
BIOCARTA	m_At1rPathway:Angiotensin II mediated activation of JNK Pathway via Pyk2 dependent signaling	0.538255
KEGG_PATHWAY	mmu04720:Long-term potentiation	0.560513
BIOCARTA	m_erkPathway:Erk1/Erk2 Mapk Signaling pathway	0.594865
KEGG_PATHWAY	mmu04062:Chemokine signaling pathway	0.636321
Annotation Cluster 98	Enrichment Score: 0.7896777040087964
Category	Term	PValue
GOTERM_MF_FAT	GO:0017124~SH3 domain binding	0.0496897
SP_PIR_KEYWORDS	sh3-binding	0.228683
UP_SEQ_FEATURE	short sequence motif:SH3-binding	0.376242
Annotation Cluster 99	Enrichment Score: 0.7886165699924981
Category	Term	PValue
GOTERM_MF_FAT	GO:0005520~insulin-like growth factor binding	0.064079
GOTERM_MF_FAT	GO:0019838~growth factor binding	0.0841286
INTERPRO	IPR000867:Insulin-like growth factor-binding protein, IGFBP	0.190732
UP_SEQ_FEATURE	domain:IGFBP N-terminal	0.203855
SMART	SM00121:IB	0.251097
GOTERM_BP_FAT	GO:0001558~regulation of cell growth	0.352415
Annotation Cluster 100	Enrichment Score: 0.7799696644180593
Category	Term	PValue
GOTERM_BP_FAT	GO:0022612~gland morphogenesis	0.0657096
GOTERM_BP_FAT	GO:0035272~exocrine system development	0.0948535
GOTERM_BP_FAT	GO:0007435~salivary gland morphogenesis	0.319125
GOTERM_BP_FAT	GO:0007431~salivary gland development	0.381486
Annotation Cluster 101	Enrichment Score: 0.774865684992633
Category	Term	PValue
GOTERM_CC_FAT	GO:0015630~microtubule cytoskeleton	0.0274169
SP_PIR_KEYWORDS	microtubule	0.242758
GOTERM_CC_FAT	GO:0005874~microtubule	0.319474
GOTERM_MF_FAT	GO:0003777~microtubule motor activity	0.374033
Annotation Cluster 102	Enrichment Score: 0.7668171252024834
Category	Term	PValue
INTERPRO	IPR000008:C2 calcium-dependent membrane targeting	0.022007
INTERPRO	IPR018029:C2 membrane targeting protein	0.0355258
UP_SEQ_FEATURE	domain:C2	0.0385528
SMART	SM00239:C2	0.0663222
PANTHER_PATHWAY	P04385:Histamine H1 receptor mediated signaling pathway	0.0921107
PANTHER_PATHWAY	P04391:Oxytocin receptor mediated signaling pathway	0.468048
PANTHER_PATHWAY	P04394:Thyrotropin-releasing hormone receptor signaling pathway	0.49315
UP_SEQ_FEATURE	domain:C2 2	0.500122
UP_SEQ_FEATURE	domain:C2 1	0.500122
PANTHER_PATHWAY	P04374:5HT2 type receptor mediated signaling pathway	0.576697
PANTHER_PATHWAY	P00003:Alzheimer disease-amyloid secretase pathway	0.599119
Annotation Cluster 103	Enrichment Score: 0.7413989385830796
Category	Term	PValue
GOTERM_BP_FAT	GO:0048608~reproductive structure development	0.0500507
GOTERM_BP_FAT	GO:0046545~development of primary female sexual characteristics	0.0936262
GOTERM_BP_FAT	GO:0030728~ovulation	0.103087
GOTERM_BP_FAT	GO:0048511~rhythmic process	0.122881
GOTERM_BP_FAT	GO:0046660~female sex differentiation	0.135033
GOTERM_BP_FAT	GO:0022602~ovulation cycle process	0.1378
GOTERM_BP_FAT	GO:0042698~ovulation cycle	0.145612
GOTERM_BP_FAT	GO:0003006~reproductive developmental process	0.15246
GOTERM_BP_FAT	GO:0045137~development of primary sexual characteristics	0.153263
GOTERM_BP_FAT	GO:0001541~ovarian follicle development	0.163403
GOTERM_BP_FAT	GO:0008585~female gonad development	0.187045
GOTERM_BP_FAT	GO:0007548~sex differentiation	0.188073
GOTERM_BP_FAT	GO:0008406~gonad development	0.318554
GOTERM_BP_FAT	GO:0007292~female gamete generation	0.42685
GOTERM_BP_FAT	GO:0046546~development of primary male sexual characteristics	0.664586
GOTERM_BP_FAT	GO:0046661~male sex differentiation	0.70323
Annotation Cluster 104	Enrichment Score: 0.7314102896911847
Category	Term	PValue
INTERPRO	IPR000408:Regulator of chromosome condensation, RCC1	0.141664
INTERPRO	IPR009091:Regulator of chromosome condensation/beta-lactamase-inhibitor protein II	0.206344
COG_ONTOLOGY	Cell division and chromosome partitioning / Cytoskeleton	0.218735
Annotation Cluster 105	Enrichment Score: 0.7279120654165853
Category	Term	PValue
INTERPRO	IPR001092:Basic helix-loop-helix dimerisation region bHLH	0.0981029
UP_SEQ_FEATURE	domain:Helix-loop-helix motif	0.136394
SMART	SM00353:HLH	0.202454
INTERPRO	IPR011598:Helix-loop-helix DNA-binding	0.29042
UP_SEQ_FEATURE	DNA-binding region:Basic motif	0.291481
Annotation Cluster 106	Enrichment Score: 0.7182011701371768
Category	Term	PValue
PANTHER_PATHWAY	P00047:PDGF signaling pathway	0.0766828
PANTHER_PATHWAY	P00053:T cell activation	0.113368
PANTHER_PATHWAY	P00056:VEGF signaling pathway	0.141472
PANTHER_PATHWAY	P00005:Angiogenesis	0.452313
PANTHER_PATHWAY	P00019:Endothelin signaling pathway	0.460994
Annotation Cluster 107	Enrichment Score: 0.7119946500225598
Category	Term	PValue
GOTERM_BP_FAT	GO:0006605~protein targeting	0.0567802
GOTERM_BP_FAT	GO:0033365~protein localization in organelle	0.118144
GOTERM_BP_FAT	GO:0006606~protein import into nucleus	0.213524
GOTERM_BP_FAT	GO:0006913~nucleocytoplasmic transport	0.223141
GOTERM_BP_FAT	GO:0051170~nuclear import	0.23172
GOTERM_BP_FAT	GO:0051169~nuclear transport	0.237054
GOTERM_BP_FAT	GO:0034504~protein localization in nucleus	0.259673
GOTERM_BP_FAT	GO:0017038~protein import	0.26867
GOTERM_BP_FAT	GO:0051168~nuclear export	0.319125
Annotation Cluster 108	Enrichment Score: 0.7112136671717054
Category	Term	PValue
GOTERM_BP_FAT	GO:0060284~regulation of cell development	0.0384517
GOTERM_BP_FAT	GO:0051960~regulation of nervous system development	0.178172
GOTERM_BP_FAT	GO:0050767~regulation of neurogenesis	0.328827
GOTERM_BP_FAT	GO:0045664~regulation of neuron differentiation	0.634485
Annotation Cluster 109	Enrichment Score: 0.6930149329574966
Category	Term	PValue
INTERPRO	IPR000595:Cyclic nucleotide-binding	0.151705
INTERPRO	IPR014710:RmlC-like jelly roll fold	0.151705
SMART	SM00100:cNMP	0.220571
INTERPRO	IPR018488:Cyclic nucleotide-binding, conserved site	0.33296
Annotation Cluster 110	Enrichment Score: 0.6778440516249894
Category	Term	PValue
GOTERM_BP_FAT	GO:0008360~regulation of cell shape	0.1378
GOTERM_BP_FAT	GO:0022604~regulation of cell morphogenesis	0.230063
SP_PIR_KEYWORDS	cell shape	0.291992
Annotation Cluster 111	Enrichment Score: 0.6771932118417162
Category	Term	PValue
GOTERM_MF_FAT	GO:0016791~phosphatase activity	0.00279396
GOTERM_MF_FAT	GO:0004721~phosphoprotein phosphatase activity	0.0583368
GOTERM_BP_FAT	GO:0006470~protein amino acid dephosphorylation	0.210607
INTERPRO	IPR000242:Protein-tyrosine phosphatase, receptor/non-receptor type	0.249938
GOTERM_BP_FAT	GO:0016311~dephosphorylation	0.250447
GOTERM_MF_FAT	GO:0004725~protein tyrosine phosphatase activity	0.256766
INTERPRO	IPR016130:Protein-tyrosine phosphatase, active site	0.307025
SMART	SM00194:PTPc	0.346456
SP_PIR_KEYWORDS	protein phosphatase	0.411884
INTERPRO	IPR000387:Protein-tyrosine phosphatase	0.420697
INTERPRO	IPR000387:Dual-specific/protein-tyrosine phosphatase, conserved region	0.458598
UP_SEQ_FEATURE	active site:Phosphocysteine intermediate	0.465501
UP_SEQ_FEATURE	domain:Tyrosine-protein phosphatase	0.724183
Annotation Cluster 112	Enrichment Score: 0.6689413415150013
Category	Term	PValue
GOTERM_BP_FAT	GO:0008217~regulation of blood pressure	0.141524
GOTERM_BP_FAT	GO:0003044~regulation of systemic arterial blood pressure mediated by a chemical signal	0.207699
GOTERM_BP_FAT	GO:0003073~regulation of systemic arterial blood pressure	0.334898
Annotation Cluster 113	Enrichment Score: 0.6687769142808486
Category	Term	PValue
GOTERM_BP_FAT	GO:0043161~proteasomal ubiquitin-dependent protein catabolic process	0.133069
GOTERM_BP_FAT	GO:0010498~proteasomal protein catabolic process	0.133069
GOTERM_BP_FAT	GO:0006511~ubiquitin-dependent protein catabolic process	0.556565
Annotation Cluster 114	Enrichment Score: 0.6665138415882125
Category	Term	PValue
INTERPRO	IPR019570:Gap junction protein, cysteine-rich domain	0.190732
INTERPRO	IPR013092:Connexin, N-terminal	0.190732
INTERPRO	IPR017991:Connexin region	0.190732
INTERPRO	IPR000500:Connexins	0.190732
INTERPRO	IPR017990:Connexin, conserved site	0.190732
GOTERM_CC_FAT	GO:0005922~connexon complex	0.191459
SMART	SM00037:CNX	0.251097
SP_PIR_KEYWORDS	gap junction	0.259682
GOTERM_CC_FAT	GO:0005921~gap junction	0.318346
Annotation Cluster 115	Enrichment Score: 0.6572921190717878
Category	Term	PValue
GOTERM_BP_FAT	GO:0045668~negative regulation of osteoblast differentiation	0.089665
GOTERM_BP_FAT	GO:0045667~regulation of osteoblast differentiation	0.303263
GOTERM_BP_FAT	GO:0030278~regulation of ossification	0.392357
Annotation Cluster 116	Enrichment Score: 0.6440691621134567
Category	Term	PValue
INTERPRO	IPR000286:Histone deacetylase superfamily	0.0762485
GOTERM_MF_FAT	GO:0033558~protein deacetylase activity	0.14558
GOTERM_MF_FAT	GO:0004407~histone deacetylase activity	0.14558
GOTERM_MF_FAT	GO:0019213~deacetylase activity	0.191342
GOTERM_CC_FAT	GO:0016585~chromatin remodeling complex	0.35629
GOTERM_CC_FAT	GO:0000118~histone deacetylase complex	0.395836
GOTERM_MF_FAT	GO:0016811~hydrolase activity, acting on carbon-nitrogen (but not peptide) bonds, in linear amides	0.711133
Annotation Cluster 117	Enrichment Score: 0.6395734912292583
Category	Term	PValue
GOTERM_BP_FAT	GO:0050851~antigen receptor-mediated signaling pathway	0.0648901
GOTERM_BP_FAT	GO:0002429~immune response-activating cell surface receptor signaling pathway	0.0948535
GOTERM_BP_FAT	GO:0002768~immune response-regulating cell surface receptor signaling pathway	0.115444
GOTERM_BP_FAT	GO:0002757~immune response-activating signal transduction	0.145612
GOTERM_BP_FAT	GO:0002764~immune response-regulating signal transduction	0.178468
GOTERM_BP_FAT	GO:0050852~T cell receptor signaling pathway	0.239431
GOTERM_BP_FAT	GO:0002253~activation of immune response	0.499157
GOTERM_BP_FAT	GO:0002684~positive regulation of immune system process	0.513591
GOTERM_BP_FAT	GO:0050778~positive regulation of immune response	0.520978
GOTERM_BP_FAT	GO:0048584~positive regulation of response to stimulus	0.680844
Annotation Cluster 118	Enrichment Score: 0.636603466499332
Category	Term	PValue
GOTERM_BP_FAT	GO:0050821~protein stabilization	0.146109
GOTERM_BP_FAT	GO:0031647~regulation of protein stability	0.287336
GOTERM_BP_FAT	GO:0010608~posttranscriptional regulation of gene expression	0.293173
Annotation Cluster 119	Enrichment Score: 0.6334153596459575
Category	Term	PValue
INTERPRO	IPR000884:Thrombospondin, type 1 repeat	0.103367
SMART	SM00209:TSP1	0.179363
INTERPRO	IPR010294:ADAM-TS Spacer 1	0.190732
INTERPRO	IPR013273:Peptidase M12B, ADAM-TS	0.206344
GOTERM_MF_FAT	GO:0004222~metalloendopeptidase activity	0.353408
INTERPRO	IPR002870:Peptidase M12B, propeptide	0.36645
INTERPRO	IPR001590:Peptidase M12B, ADAM/reprolysin	0.389647
Annotation Cluster 120	Enrichment Score: 0.6316098626095857
Category	Term	PValue
GOTERM_BP_FAT	GO:0009967~positive regulation of signal transduction	0.115383
GOTERM_BP_FAT	GO:0010627~regulation of protein kinase cascade	0.213445
GOTERM_BP_FAT	GO:0010740~positive regulation of protein kinase cascade	0.5173
Annotation Cluster 121	Enrichment Score: 0.6310496333154451
Category	Term	PValue
KEGG_PATHWAY	mmu05210:Colorectal cancer	0.145684
BIOCARTA	m_cblPathway:CBL mediated ligand-induced downregulation of EGF receptors	0.172722
GOTERM_BP_FAT	GO:0001890~placenta development	0.508266
Annotation Cluster 122	Enrichment Score: 0.6160768273387183
Category	Term	PValue
GOTERM_BP_FAT	GO:0016044~membrane organization	0.0414183
GOTERM_BP_FAT	GO:0006897~endocytosis	0.404976
GOTERM_BP_FAT	GO:0010324~membrane invagination	0.404976
GOTERM_BP_FAT	GO:0016192~vesicle-mediated transport	0.505408
Annotation Cluster 123	Enrichment Score: 0.6030102920232332
Category	Term	PValue
GOTERM_MF_FAT	GO:0008201~heparin binding	0.139629
SP_PIR_KEYWORDS	heparin-binding	0.192454
GOTERM_MF_FAT	GO:0005539~glycosaminoglycan binding	0.209045
GOTERM_MF_FAT	GO:0030247~polysaccharide binding	0.299475
GOTERM_MF_FAT	GO:0001871~pattern binding	0.299475
GOTERM_MF_FAT	GO:0030246~carbohydrate binding	0.47827
Annotation Cluster 124	Enrichment Score: 0.6011309536492315
Category	Term	PValue
SP_PIR_KEYWORDS	membrane	0.000779682
UP_SEQ_FEATURE	topological domain:Cytoplasmic	0.164684
UP_SEQ_FEATURE	topological domain:Extracellular	0.284991
SP_PIR_KEYWORDS	glycoprotein	0.295308
UP_SEQ_FEATURE	transmembrane region	0.476285
UP_SEQ_FEATURE	glycosylation site:N-linked (GlcNAc...)	0.768376
SP_PIR_KEYWORDS	transmembrane	0.984865
GOTERM_CC_FAT	GO:0031224~intrinsic to membrane	0.998848
GOTERM_CC_FAT	GO:0016021~integral to membrane	0.999607
Annotation Cluster 125	Enrichment Score: 0.599925359736231
Category	Term	PValue
GOTERM_BP_FAT	GO:0007229~integrin-mediated signaling pathway	0.103468
SP_PIR_KEYWORDS	integrin	0.120764
GOTERM_CC_FAT	GO:0043235~receptor complex	0.275604
GOTERM_CC_FAT	GO:0008305~integrin complex	0.334096
KEGG_PATHWAY	mmu04640:Hematopoietic cell lineage	0.8699
Annotation Cluster 126	Enrichment Score: 0.5795336234970355
Category	Term	PValue
GOTERM_BP_FAT	GO:0021915~neural tube development	0.140693
GOTERM_BP_FAT	GO:0060562~epithelial tube morphogenesis	0.192611
GOTERM_BP_FAT	GO:0001843~neural tube closure	0.229062
GOTERM_BP_FAT	GO:0060606~tube closure	0.229062
GOTERM_BP_FAT	GO:0016331~morphogenesis of embryonic epithelium	0.236454
GOTERM_BP_FAT	GO:0014020~primary neural tube formation	0.263535
GOTERM_BP_FAT	GO:0001841~neural tube formation	0.369066
GOTERM_BP_FAT	GO:0001838~embryonic epithelial tube formation	0.403922
GOTERM_BP_FAT	GO:0035148~tube lumen formation	0.460632
Annotation Cluster 127	Enrichment Score: 0.5761446698873788
Category	Term	PValue
GOTERM_MF_FAT	GO:0043169~cation binding	0.0557954
GOTERM_MF_FAT	GO:0043167~ion binding	0.0686765
GOTERM_MF_FAT	GO:0046872~metal ion binding	0.0730277
SP_PIR_KEYWORDS	metal-binding	0.525175
SP_PIR_KEYWORDS	zinc-finger	0.564008
SP_PIR_KEYWORDS	zinc	0.566984
GOTERM_MF_FAT	GO:0008270~zinc ion binding	0.706842
GOTERM_MF_FAT	GO:0046914~transition metal ion binding	0.7404
Annotation Cluster 128	Enrichment Score: 0.5753097417510992
Category	Term	PValue
GOTERM_BP_FAT	GO:0009100~glycoprotein metabolic process	0.0227086
GOTERM_BP_FAT	GO:0009101~glycoprotein biosynthetic process	0.124577
GOTERM_BP_FAT	GO:0006486~protein amino acid glycosylation	0.343924
GOTERM_BP_FAT	GO:0070085~glycosylation	0.343924
GOTERM_BP_FAT	GO:0043413~biopolymer glycosylation	0.343924
GOTERM_CC_FAT	GO:0000139~Golgi membrane	0.838137
SP_PIR_KEYWORDS	glycosyltransferase	0.973867
Annotation Cluster 129	Enrichment Score: 0.5745147797503221
Category	Term	PValue
INTERPRO	IPR000961:AGC-kinase, C-terminal	0.185141
UP_SEQ_FEATURE	domain:AGC-kinase C-terminal	0.233315
INTERPRO	IPR017892:Protein kinase, C-terminal	0.238512
SMART	SM00133:S_TK_X	0.282342
PANTHER_PATHWAY	P00019:Endothelin signaling pathway	0.460994
Annotation Cluster 130	Enrichment Score: 0.5711372765840669
Category	Term	PValue
GOTERM_BP_FAT	GO:0051783~regulation of nuclear division	0.195547
GOTERM_BP_FAT	GO:0007088~regulation of mitosis	0.195547
GOTERM_BP_FAT	GO:0007346~regulation of mitotic cell cycle	0.223141
GOTERM_BP_FAT	GO:0045786~negative regulation of cell cycle	0.275172
GOTERM_BP_FAT	GO:0010564~regulation of cell cycle process	0.375621
GOTERM_BP_FAT	GO:0051726~regulation of cell cycle	0.424367
Annotation Cluster 131	Enrichment Score: 0.5534814931131
Category	Term	PValue
INTERPRO	IPR000884:Thrombospondin, type 1 repeat	0.103367
SMART	SM00209:TSP1	0.179363
UP_SEQ_FEATURE	domain:TSP type-1 3	0.360797
UP_SEQ_FEATURE	domain:TSP type-1 1	0.505367
UP_SEQ_FEATURE	domain:TSP type-1 2	0.505367
Annotation Cluster 132	Enrichment Score: 0.5503344595614886
Category	Term	PValue
INTERPRO	IPR008160:Collagen triple helix repeat	0.257752
SP_PIR_KEYWORDS	collagen	0.29331
SP_PIR_KEYWORDS	hydroxylation	0.295439
Annotation Cluster 133	Enrichment Score: 0.5383400366489189
Category	Term	PValue
UP_SEQ_FEATURE	domain:EF-hand 3	0.0876116
INTERPRO	IPR001125:Recoverin	0.237914
UP_SEQ_FEATURE	calcium-binding region:3	0.459447
UP_SEQ_FEATURE	domain:EF-hand 4	0.733539
Annotation Cluster 134	Enrichment Score: 0.5366491467892476
Category	Term	PValue
UP_SEQ_FEATURE	repeat:HEAT 5	0.162492
UP_SEQ_FEATURE	repeat:HEAT 4	0.247517
UP_SEQ_FEATURE	repeat:HEAT 3	0.298755
INTERPRO	IPR000357:HEAT	0.331404
UP_SEQ_FEATURE	repeat:HEAT 1	0.389043
UP_SEQ_FEATURE	repeat:HEAT 2	0.389043
Annotation Cluster 135	Enrichment Score: 0.5347407896535222
Category	Term	PValue
GOTERM_BP_FAT	GO:0030900~forebrain development	0.173282
GOTERM_BP_FAT	GO:0021537~telencephalon development	0.365883
GOTERM_BP_FAT	GO:0021543~pallium development	0.392357
Annotation Cluster 136	Enrichment Score: 0.5316248309090759
Category	Term	PValue
INTERPRO	IPR013098:Immunoglobulin I-set	0.00280769
INTERPRO	IPR003598:Immunoglobulin subtype 2	0.0132646
SMART	SM00408:IGc2	0.0533564
UP_SEQ_FEATURE	domain:Ig-like C2-type 3	0.382432
UP_SEQ_FEATURE	domain:Ig-like C2-type 1	0.403779
UP_SEQ_FEATURE	domain:Ig-like C2-type 2	0.411476
INTERPRO	IPR013151:Immunoglobulin	0.481134
UP_SEQ_FEATURE	domain:Ig-like C2-type 4	0.488252
SP_PIR_KEYWORDS	Immunoglobulin domain	0.630372
UP_SEQ_FEATURE	domain:Ig-like C2-type 5	0.662094
INTERPRO	IPR013783:Immunoglobulin-like fold	0.943857
INTERPRO	IPR007110:Immunoglobulin-like	0.956813
INTERPRO	IPR003599:Immunoglobulin subtype	0.956844
SMART	SM00409:IG	0.991664
INTERPRO	IPR013106:Immunoglobulin V-set	0.999981
Annotation Cluster 137	Enrichment Score: 0.5209750663410272
Category	Term	PValue
SP_PIR_KEYWORDS	tyrosine-protein kinase	0.0621209
GOTERM_MF_FAT	GO:0004713~protein tyrosine kinase activity	0.0890078
INTERPRO	IPR008266:Tyrosine protein kinase, active site	0.13564
GOTERM_MF_FAT	GO:0004715~non-membrane spanning protein tyrosine kinase activity	0.239444
GOTERM_BP_FAT	GO:0046777~protein amino acid autophosphorylation	0.307512
GOTERM_BP_FAT	GO:0018108~peptidyl-tyrosine phosphorylation	0.469989
GOTERM_BP_FAT	GO:0018212~peptidyl-tyrosine modification	0.469989
SP_PIR_KEYWORDS	tyrosine-specific protein kinase	0.476055
INTERPRO	IPR001245:Tyrosine protein kinase	0.606184
GOTERM_MF_FAT	GO:0004714~transmembrane receptor protein tyrosine kinase activity	0.692751
SMART	SM00219:TyrKc	0.76233
Annotation Cluster 138	Enrichment Score: 0.5104369375738377
Category	Term	PValue
GOTERM_BP_FAT	GO:0052548~regulation of endopeptidase activity	0.161734
GOTERM_BP_FAT	GO:0043281~regulation of caspase activity	0.161734
GOTERM_BP_FAT	GO:0052547~regulation of peptidase activity	0.170028
GOTERM_BP_FAT	GO:0051336~regulation of hydrolase activity	0.321551
GOTERM_BP_FAT	GO:0006919~activation of caspase activity	0.411766
GOTERM_BP_FAT	GO:0010952~positive regulation of peptidase activity	0.455751
GOTERM_BP_FAT	GO:0043280~positive regulation of caspase activity	0.455751
GOTERM_BP_FAT	GO:0051345~positive regulation of hydrolase activity	0.674565
Annotation Cluster 139	Enrichment Score: 0.5067847430861834
Category	Term	PValue
GOTERM_BP_FAT	GO:0015813~L-glutamate transport	0.089665
GOTERM_BP_FAT	GO:0015800~acidic amino acid transport	0.089665
GOTERM_BP_FAT	GO:0006865~amino acid transport	0.18312
GOTERM_BP_FAT	GO:0015807~L-amino acid transport	0.192003
GOTERM_BP_FAT	GO:0015837~amine transport	0.352415
GOTERM_BP_FAT	GO:0046942~carboxylic acid transport	0.411894
GOTERM_BP_FAT	GO:0015849~organic acid transport	0.42035
GOTERM_BP_FAT	GO:0015711~organic anion transport	0.497782
GOTERM_MF_FAT	GO:0015171~amino acid transmembrane transporter activity	0.631797
GOTERM_BP_FAT	GO:0006820~anion transport	0.651881
GOTERM_MF_FAT	GO:0005275~amine transmembrane transporter activity	0.753084
Annotation Cluster 140	Enrichment Score: 0.4838036147355187
Category	Term	PValue
UP_SEQ_FEATURE	domain:BTB 2	0.0762167
UP_SEQ_FEATURE	domain:BTB 1	0.0762167
INTERPRO	IPR013069:BTB/POZ	0.457651
INTERPRO	IPR000210:BTB/POZ-like	0.493784
INTERPRO	IPR011333:BTB/POZ fold	0.493784
SMART	SM00225:BTB	0.701785
UP_SEQ_FEATURE	domain:BTB	0.902531
Annotation Cluster 141	Enrichment Score: 0.4778313734163267
Category	Term	PValue
INTERPRO	IPR002049:EGF-like, laminin	0.273015
UP_SEQ_FEATURE	domain:Laminin EGF-like 1	0.326355
UP_SEQ_FEATURE	domain:Laminin EGF-like 2	0.343649
SP_PIR_KEYWORDS	laminin egf-like domain	0.355837
SMART	SM00180:EGF_Lam	0.374628
Annotation Cluster 142	Enrichment Score: 0.4770285231085971
Category	Term	PValue
UP_SEQ_FEATURE	domain:CUB	0.186633
INTERPRO	IPR000859:CUB	0.389647
SMART	SM00042:CUB	0.509628
Annotation Cluster 143	Enrichment Score: 0.4626767923415234
Category	Term	PValue
GOTERM_BP_FAT	GO:0046651~lymphocyte proliferation	0.263535
GOTERM_BP_FAT	GO:0032943~mononuclear cell proliferation	0.275172
GOTERM_BP_FAT	GO:0070661~leukocyte proliferation	0.275172
GOTERM_BP_FAT	GO:0042098~T cell proliferation	0.334898
GOTERM_BP_FAT	GO:0008283~cell proliferation	0.727208
Annotation Cluster 144	Enrichment Score: 0.45482876398520267
Category	Term	PValue
UP_SEQ_FEATURE	domain:Ras-GEF	0.308942
INTERPRO	IPR001895:Guanine-nucleotide dissociation stimulator CDC25	0.33296
SMART	SM00147:RasGEF	0.419996
Annotation Cluster 145	Enrichment Score: 0.44689080827280103
Category	Term	PValue
UP_SEQ_FEATURE	domain:LisH	0.326355
INTERPRO	IPR006594:LisH dimerisation motif	0.33296
SMART	SM00667:LisH	0.419996
Annotation Cluster 146	Enrichment Score: 0.443608245168613
Category	Term	PValue
GOTERM_BP_FAT	GO:0006644~phospholipid metabolic process	0.155862
GOTERM_BP_FAT	GO:0019637~organophosphate metabolic process	0.215583
GOTERM_BP_FAT	GO:0030384~phosphoinositide metabolic process	0.504271
GOTERM_BP_FAT	GO:0006650~glycerophospholipid metabolic process	0.5173
GOTERM_BP_FAT	GO:0008654~phospholipid biosynthetic process	0.690556
Annotation Cluster 147	Enrichment Score: 0.44354501840148086
Category	Term	PValue
BIOCARTA	m_keratinocytePathway:Keratinocyte Differentiation	0.228781
BIOCARTA	m_mapkPathway:MAPKinase Signaling Pathway	0.393924
BIOCARTA	m_fMLPpathway:fMLP induced chemokine gene expression in HMC-1 cells	0.518241
Annotation Cluster 148	Enrichment Score: 0.4339082916750341
Category	Term	PValue
GOTERM_BP_FAT	GO:0030324~lung development	0.332546
GOTERM_BP_FAT	GO:0030323~respiratory tube development	0.347734
GOTERM_BP_FAT	GO:0060541~respiratory system development	0.431695
Annotation Cluster 149	Enrichment Score: 0.43105895244440035
Category	Term	PValue
UP_SEQ_FEATURE	metal ion-binding site:Zinc; catalytic	0.0999286
INTERPRO	IPR006025:Peptidase M, neutral zinc metallopeptidases, zinc-binding site	0.162236
SP_PIR_KEYWORDS	metalloprotease	0.176964
GOTERM_MF_FAT	GO:0008237~metallopeptidase activity	0.269962
GOTERM_MF_FAT	GO:0004222~metalloendopeptidase activity	0.353408
SP_PIR_KEYWORDS	Protease	0.691908
GOTERM_MF_FAT	GO:0070011~peptidase activity, acting on L-amino acid peptides	0.852867
GOTERM_MF_FAT	GO:0008233~peptidase activity	0.897273
GOTERM_MF_FAT	GO:0004175~endopeptidase activity	0.91057
Annotation Cluster 150	Enrichment Score: 0.4234531080675172
Category	Term	PValue
GOTERM_BP_FAT	GO:0031399~regulation of protein modification process	0.268057
GOTERM_BP_FAT	GO:0032268~regulation of cellular protein metabolic process	0.297723
GOTERM_BP_FAT	GO:0001932~regulation of protein amino acid phosphorylation	0.408842
GOTERM_BP_FAT	GO:0032270~positive regulation of cellular protein metabolic process	0.42035
GOTERM_BP_FAT	GO:0031401~positive regulation of protein modification process	0.424006
GOTERM_BP_FAT	GO:0051247~positive regulation of protein metabolic process	0.495111
Annotation Cluster 151	Enrichment Score: 0.40825642841352267
Category	Term	PValue
SP_PIR_KEYWORDS	calcium transport	0.181858
GOTERM_BP_FAT	GO:0006816~calcium ion transport	0.254804
GOTERM_BP_FAT	GO:0015674~di-, tri-valent inorganic cation transport	0.376224
SP_PIR_KEYWORDS	calcium channel	0.660514
GOTERM_MF_FAT	GO:0005262~calcium channel activity	0.78968
Annotation Cluster 152	Enrichment Score: 0.4003950216290668
Category	Term	PValue
GOTERM_CC_FAT	GO:0005773~vacuole	0.248362
SP_PIR_KEYWORDS	lysosome	0.424304
GOTERM_CC_FAT	GO:0005764~lysosome	0.484168
GOTERM_CC_FAT	GO:0000323~lytic vacuole	0.490525
Annotation Cluster 153	Enrichment Score: 0.3996503578997891
Category	Term	PValue
GOTERM_BP_FAT	GO:0042060~wound healing	0.103679
SP_PIR_KEYWORDS	blood coagulation	0.211409
GOTERM_BP_FAT	GO:0050878~regulation of body fluid levels	0.526256
GOTERM_BP_FAT	GO:0007596~blood coagulation	0.575946
GOTERM_BP_FAT	GO:0050817~coagulation	0.575946
GOTERM_BP_FAT	GO:0007599~hemostasis	0.585644
PANTHER_PATHWAY	P00011:Blood coagulation	0.71128
Annotation Cluster 154	Enrichment Score: 0.3934025760328926
Category	Term	PValue
GOTERM_MF_FAT	GO:0017048~Rho GTPase binding	0.270513
GOTERM_MF_FAT	GO:0017016~Ras GTPase binding	0.436758
GOTERM_MF_FAT	GO:0031267~small GTPase binding	0.459165
GOTERM_MF_FAT	GO:0051020~GTPase binding	0.492031
Annotation Cluster 155	Enrichment Score: 0.3932226783324513
Category	Term	PValue
GOTERM_BP_FAT	GO:0007389~pattern specification process	0.150681
GOTERM_BP_FAT	GO:0003002~regionalization	0.559984
GOTERM_BP_FAT	GO:0009952~anterior/posterior pattern formation	0.783607
Annotation Cluster 156	Enrichment Score: 0.38435587498294826
Category	Term	PValue
GOTERM_BP_FAT	GO:0010959~regulation of metal ion transport	0.333864
GOTERM_BP_FAT	GO:0051924~regulation of calcium ion transport	0.42663
GOTERM_BP_FAT	GO:0043269~regulation of ion transport	0.493528
Annotation Cluster 157	Enrichment Score: 0.3821795836112934
Category	Term	PValue
BIOCARTA	m_cd40Pathway:CD40L Signaling Pathway	0.196162
BIOCARTA	m_nfkbPathway:NF-kB Signaling Pathway	0.387323
PANTHER_PATHWAY	P00054:Toll receptor signaling pathway	0.52985
KEGG_PATHWAY	mmu04621:NOD-like receptor signaling pathway	0.73526
Annotation Cluster 158	Enrichment Score: 0.3806194650847465
Category	Term	PValue
GOTERM_BP_FAT	GO:0050900~leukocyte migration	0.108376
GOTERM_BP_FAT	GO:0030595~leukocyte chemotaxis	0.319125
GOTERM_BP_FAT	GO:0060326~cell chemotaxis	0.319125
GOTERM_BP_FAT	GO:0007626~locomotory behavior	0.424286
GOTERM_BP_FAT	GO:0042330~taxis	0.685685
GOTERM_BP_FAT	GO:0006935~chemotaxis	0.685685
GOTERM_MF_FAT	GO:0005125~cytokine activity	0.98379
Annotation Cluster 159	Enrichment Score: 0.3791217631964181
Category	Term	PValue
BIOCARTA	m_p38mapkPathway:p38 MAPK Signaling Pathway	0.329262
BIOCARTA	m_mapkPathway:MAPKinase Signaling Pathway	0.393924
PANTHER_PATHWAY	P04393:Ras Pathway	0.561928
Annotation Cluster 160	Enrichment Score: 0.3771771508855962
Category	Term	PValue
GOTERM_CC_FAT	GO:0031225~anchored to membrane	0.169403
SP_PIR_KEYWORDS	gpi-anchor	0.6204
UP_SEQ_FEATURE	propeptide:Removed in mature form	0.70287
Annotation Cluster 161	Enrichment Score: 0.37633929504879066
Category	Term	PValue
GOTERM_BP_FAT	GO:0007264~small GTPase mediated signal transduction	0.0826149
INTERPRO	IPR003578:Ras small GTPase, Rho type	0.222084
INTERPRO	IPR013753:Ras	0.251539
UP_SEQ_FEATURE	lipid moiety-binding region:S-geranylgeranyl cysteine	0.282387
SP_PIR_KEYWORDS	prenylation	0.285181
SMART	SM00174:RHO	0.2895
INTERPRO	IPR001806:Ras GTPase	0.3113
PIR_SUPERFAMILY	PIRSF001710:Ras-related protein Rab	0.312254
INTERPRO	IPR005225:Small GTP-binding protein	0.391097
UP_SEQ_FEATURE	short sequence motif:Effector region	0.6272
GOTERM_MF_FAT	GO:0032561~guanyl ribonucleotide binding	0.679824
GOTERM_MF_FAT	GO:0019001~guanyl nucleotide binding	0.679824
INTERPRO	IPR003579:Ras small GTPase, Rab type	0.709846
SMART	SM00175:RAB	0.801576
GOTERM_MF_FAT	GO:0005525~GTP binding	0.824429
UP_SEQ_FEATURE	nucleotide phosphate-binding region:GTP	0.827472
SP_PIR_KEYWORDS	gtp-binding	0.869454
Annotation Cluster 162	Enrichment Score: 0.3632628678973935
Category	Term	PValue
GOTERM_BP_FAT	GO:0006767~water-soluble vitamin metabolic process	0.173939
GOTERM_BP_FAT	GO:0042364~water-soluble vitamin biosynthetic process	0.239431
GOTERM_BP_FAT	GO:0006766~vitamin metabolic process	0.336647
GOTERM_BP_FAT	GO:0009110~vitamin biosynthetic process	0.350562
GOTERM_BP_FAT	GO:0009108~coenzyme biosynthetic process	0.514896
GOTERM_BP_FAT	GO:0051188~cofactor biosynthetic process	0.543922
GOTERM_BP_FAT	GO:0006732~coenzyme metabolic process	0.945737
GOTERM_BP_FAT	GO:0051186~cofactor metabolic process	0.953578
Annotation Cluster 163	Enrichment Score: 0.35554190119992923
Category	Term	PValue
GOTERM_BP_FAT	GO:0007498~mesoderm development	0.240957
GOTERM_BP_FAT	GO:0001707~mesoderm formation	0.455751
GOTERM_BP_FAT	GO:0048332~mesoderm morphogenesis	0.484001
GOTERM_BP_FAT	GO:0001704~formation of primary germ layer	0.511325
GOTERM_BP_FAT	GO:0007369~gastrulation	0.613874
Annotation Cluster 164	Enrichment Score: 0.35553617239640906
Category	Term	PValue
INTERPRO	IPR000306:Zinc finger, FYVE-type	0.364044
INTERPRO	IPR017455:Zinc finger, FYVE-related	0.439011
SMART	SM00064:FYVE	0.455133
UP_SEQ_FEATURE	zinc finger region:FYVE-type	0.520102
Annotation Cluster 165	Enrichment Score: 0.35485786790970897
Category	Term	PValue
SP_PIR_KEYWORDS	antiport	0.12667
GOTERM_MF_FAT	GO:0015491~cation:cation antiporter activity	0.130891
GOTERM_MF_FAT	GO:0015297~antiporter activity	0.203489
GOTERM_MF_FAT	GO:0015300~solute:solute antiporter activity	0.274051
GOTERM_MF_FAT	GO:0015298~solute:cation antiporter activity	0.286445
GOTERM_MF_FAT	GO:0031420~alkali metal ion binding	0.375673
GOTERM_MF_FAT	GO:0031402~sodium ion binding	0.640381
SP_PIR_KEYWORDS	Sodium	0.650985
SP_PIR_KEYWORDS	Sodium transport	0.707762
GOTERM_BP_FAT	GO:0015672~monovalent inorganic cation transport	0.745051
GOTERM_BP_FAT	GO:0006814~sodium ion transport	0.783041
GOTERM_BP_FAT	GO:0055080~cation homeostasis	0.798897
SP_PIR_KEYWORDS	Symport	0.852682
GOTERM_MF_FAT	GO:0015293~symporter activity	0.922654
Annotation Cluster 166	Enrichment Score: 0.35378973968710103
Category	Term	PValue
GOTERM_BP_FAT	GO:0006195~purine nucleotide catabolic process	0.146109
GOTERM_BP_FAT	GO:0009166~nucleotide catabolic process	0.381486
GOTERM_BP_FAT	GO:0034656~nucleobase, nucleoside and nucleotide catabolic process	0.455751
GOTERM_BP_FAT	GO:0034655~nucleobase, nucleoside, nucleotide and nucleic acid catabolic process	0.455751
GOTERM_BP_FAT	GO:0044270~nitrogen compound catabolic process	0.53768
GOTERM_BP_FAT	GO:0046700~heterocycle catabolic process	0.587385
GOTERM_BP_FAT	GO:0006163~purine nucleotide metabolic process	0.912884
Annotation Cluster 167	Enrichment Score: 0.3528606995095225
Category	Term	PValue
INTERPRO	IPR006025:Peptidase M, neutral zinc metallopeptidases, zinc-binding site	0.162236
GOTERM_MF_FAT	GO:0004222~metalloendopeptidase activity	0.353408
INTERPRO	IPR002870:Peptidase M12B, propeptide	0.36645
INTERPRO	IPR001590:Peptidase M12B, ADAM/reprolysin	0.389647
UP_SEQ_FEATURE	metal ion-binding site:Zinc; in inhibited form	0.394563
UP_SEQ_FEATURE	domain:Disintegrin	0.534539
UP_SEQ_FEATURE	domain:Peptidase M12B	0.548676
UP_SEQ_FEATURE	short sequence motif:Cysteine switch	0.548676
INTERPRO	IPR018358:Disintegrin, conserved site	0.584865
SP_PIR_KEYWORDS	zymogen	0.973867
Annotation Cluster 168	Enrichment Score: 0.3509654414105873
Category	Term	PValue
GOTERM_BP_FAT	GO:0048878~chemical homeostasis	0.210009
GOTERM_BP_FAT	GO:0042391~regulation of membrane potential	0.241892
GOTERM_BP_FAT	GO:0042592~homeostatic process	0.272652
GOTERM_BP_FAT	GO:0055082~cellular chemical homeostasis	0.457582
GOTERM_BP_FAT	GO:0050801~ion homeostasis	0.593052
GOTERM_BP_FAT	GO:0006873~cellular ion homeostasis	0.675438
GOTERM_BP_FAT	GO:0019725~cellular homeostasis	0.702778
GOTERM_BP_FAT	GO:0055066~di-, tri-valent inorganic cation homeostasis	0.872656
Annotation Cluster 169	Enrichment Score: 0.34440855957249566
Category	Term	PValue
GOTERM_BP_FAT	GO:0007018~microtubule-based movement	0.13766
GOTERM_MF_FAT	GO:0003777~microtubule motor activity	0.374033
INTERPRO	IPR019821:Kinesin, motor region, conserved site	0.535206
INTERPRO	IPR001752:Kinesin, motor region	0.560537
SMART	SM00129:KISc	0.662487
GOTERM_CC_FAT	GO:0005875~microtubule associated complex	0.838546
Annotation Cluster 170	Enrichment Score: 0.34398133213808235
Category	Term	PValue
GOTERM_BP_FAT	GO:0010608~posttranscriptional regulation of gene expression	0.293173
SP_PIR_KEYWORDS	translation regulation	0.512043
GOTERM_BP_FAT	GO:0006417~regulation of translation	0.618908
Annotation Cluster 171	Enrichment Score: 0.3425722621972136
Category	Term	PValue
GOTERM_BP_FAT	GO:0006497~protein amino acid lipidation	0.357358
GOTERM_BP_FAT	GO:0042158~lipoprotein biosynthetic process	0.415422
GOTERM_BP_FAT	GO:0042157~lipoprotein metabolic process	0.631961
Annotation Cluster 172	Enrichment Score: 0.3424667739566418
Category	Term	PValue
GOTERM_BP_FAT	GO:0042391~regulation of membrane potential	0.241892
GOTERM_BP_FAT	GO:0019228~regulation of action potential in neuron	0.575339
GOTERM_BP_FAT	GO:0001508~regulation of action potential	0.674612
Annotation Cluster 173	Enrichment Score: 0.3358346377885688
Category	Term	PValue
GOTERM_BP_FAT	GO:0008203~cholesterol metabolic process	0.346389
GOTERM_BP_FAT	GO:0016125~sterol metabolic process	0.414388
GOTERM_BP_FAT	GO:0008202~steroid metabolic process	0.684738
Annotation Cluster 174	Enrichment Score: 0.33034005487366924
Category	Term	PValue
KEGG_PATHWAY	mmu00532:Chondroitin sulfate biosynthesis	0.23126
GOTERM_MF_FAT	GO:0008146~sulfotransferase activity	0.620767
GOTERM_MF_FAT	GO:0016782~transferase activity, transferring sulfur-containing groups	0.711133
Annotation Cluster 175	Enrichment Score: 0.3294958653950289
Category	Term	PValue
INTERPRO	IPR015943:WD40/YVTN repeat-like	0.150599
INTERPRO	IPR019781:WD40 repeat, subgroup	0.292762
UP_SEQ_FEATURE	repeat:WD 8	0.376242
INTERPRO	IPR001680:WD40 repeat	0.407433
SP_PIR_KEYWORDS	wd repeat	0.458158
UP_SEQ_FEATURE	repeat:WD 5	0.469169
INTERPRO	IPR017986:WD40 repeat, region	0.502619
UP_SEQ_FEATURE	repeat:WD 3	0.515504
INTERPRO	IPR019775:WD40 repeat, conserved site	0.533365
UP_SEQ_FEATURE	repeat:WD 1	0.538563
UP_SEQ_FEATURE	repeat:WD 2	0.538563
INTERPRO	IPR019782:WD40 repeat 2	0.554404
UP_SEQ_FEATURE	repeat:WD 4	0.566874
UP_SEQ_FEATURE	repeat:WD 6	0.628736
SMART	SM00320:WD40	0.671674
UP_SEQ_FEATURE	repeat:WD 7	0.691755
Annotation Cluster 176	Enrichment Score: 0.32371126698181585
Category	Term	PValue
GOTERM_BP_FAT	GO:0048562~embryonic organ morphogenesis	0.147495
GOTERM_BP_FAT	GO:0042472~inner ear morphogenesis	0.546019
GOTERM_BP_FAT	GO:0042471~ear morphogenesis	0.631961
GOTERM_BP_FAT	GO:0043583~ear development	0.649645
GOTERM_BP_FAT	GO:0048839~inner ear development	0.727933
Annotation Cluster 177	Enrichment Score: 0.322049022557452
Category	Term	PValue
GOTERM_BP_FAT	GO:0030218~erythrocyte differentiation	0.333864
GOTERM_BP_FAT	GO:0034101~erythrocyte homeostasis	0.369066
GOTERM_BP_FAT	GO:0030099~myeloid cell differentiation	0.586538
GOTERM_BP_FAT	GO:0048872~homeostasis of number of cells	0.712581
Annotation Cluster 178	Enrichment Score: 0.3031484671036853
Category	Term	PValue
GOTERM_MF_FAT	GO:0016564~transcription repressor activity	0.185257
GOTERM_BP_FAT	GO:0000122~negative regulation of transcription from RNA polymerase II promoter	0.3835
GOTERM_BP_FAT	GO:0045892~negative regulation of transcription, DNA-dependent	0.427458
GOTERM_BP_FAT	GO:0051253~negative regulation of RNA metabolic process	0.438417
GOTERM_BP_FAT	GO:0016481~negative regulation of transcription	0.51902
GOTERM_BP_FAT	GO:0031327~negative regulation of cellular biosynthetic process	0.559827
GOTERM_BP_FAT	GO:0009890~negative regulation of biosynthetic process	0.575933
GOTERM_BP_FAT	GO:0010629~negative regulation of gene expression	0.576112
GOTERM_BP_FAT	GO:0010558~negative regulation of macromolecule biosynthetic process	0.608487
GOTERM_BP_FAT	GO:0045934~negative regulation of nucleobase, nucleoside, nucleotide and nucleic acid metabolic process	0.621857
GOTERM_BP_FAT	GO:0051172~negative regulation of nitrogen compound metabolic process	0.637823
GOTERM_BP_FAT	GO:0010605~negative regulation of macromolecule metabolic process	0.743259
Annotation Cluster 179	Enrichment Score: 0.2939618733134739
Category	Term	PValue
PANTHER_PATHWAY	P00033:Insulin/IGF pathway-protein kinase B signaling cascade	0.21823
PANTHER_PATHWAY	P00048:PI3 kinase pathway	0.331387
INTERPRO	IPR018122:Transcription factor, fork head, conserved site	0.535206
INTERPRO	IPR001766:Transcription factor, fork head	0.535206
SMART	SM00339:FH	0.637229
PANTHER_PATHWAY	P00036:Interleukin signaling pathway	0.707502
PANTHER_PATHWAY	P00052:TGF-beta signaling pathway	0.937456
Annotation Cluster 180	Enrichment Score: 0.292972398906791
Category	Term	PValue
GOTERM_BP_FAT	GO:0051348~negative regulation of transferase activity	0.392357
GOTERM_BP_FAT	GO:0043086~negative regulation of catalytic activity	0.428786
GOTERM_BP_FAT	GO:0044092~negative regulation of molecular function	0.49173
GOTERM_BP_FAT	GO:0006469~negative regulation of protein kinase activity	0.643791
GOTERM_BP_FAT	GO:0033673~negative regulation of kinase activity	0.643791
Annotation Cluster 181	Enrichment Score: 0.29277522361026465
Category	Term	PValue
INTERPRO	IPR019954:Ubiquitin conserved site	0.348565
UP_SEQ_FEATURE	domain:Ubiquitin-like	0.602161
INTERPRO	IPR019955:Ubiquitin supergroup	0.63049
Annotation Cluster 182	Enrichment Score: 0.2818703495548216
Category	Term	PValue
GOTERM_BP_FAT	GO:0050863~regulation of T cell activation	0.30993
GOTERM_BP_FAT	GO:0045580~regulation of T cell differentiation	0.333864
GOTERM_BP_FAT	GO:0045582~positive regulation of T cell differentiation	0.396714
GOTERM_BP_FAT	GO:0045621~positive regulation of lymphocyte differentiation	0.42663
GOTERM_BP_FAT	GO:0046634~regulation of alpha-beta T cell activation	0.42663
GOTERM_BP_FAT	GO:0045619~regulation of lymphocyte differentiation	0.449462
GOTERM_BP_FAT	GO:0050870~positive regulation of T cell activation	0.535773
GOTERM_BP_FAT	GO:0051249~regulation of lymphocyte activation	0.577318
GOTERM_BP_FAT	GO:0002694~regulation of leukocyte activation	0.642743
GOTERM_BP_FAT	GO:0050865~regulation of cell activation	0.655076
GOTERM_BP_FAT	GO:0051251~positive regulation of lymphocyte activation	0.768005
GOTERM_BP_FAT	GO:0002696~positive regulation of leukocyte activation	0.79761
GOTERM_BP_FAT	GO:0050867~positive regulation of cell activation	0.808536
Annotation Cluster 183	Enrichment Score: 0.28130044261009535
Category	Term	PValue
GOTERM_CC_FAT	GO:0005667~transcription factor complex	0.0728538
GOTERM_CC_FAT	GO:0044451~nucleoplasm part	0.502569
GOTERM_CC_FAT	GO:0005654~nucleoplasm	0.562317
GOTERM_CC_FAT	GO:0031981~nuclear lumen	0.747983
GOTERM_CC_FAT	GO:0070013~intracellular organelle lumen	0.879288
GOTERM_CC_FAT	GO:0043233~organelle lumen	0.883091
GOTERM_CC_FAT	GO:0031974~membrane-enclosed lumen	0.897923
Annotation Cluster 184	Enrichment Score: 0.2807381799122432
Category	Term	PValue
GOTERM_BP_FAT	GO:0042311~vasodilation	0.319125
GOTERM_BP_FAT	GO:0035150~regulation of tube size	0.610711
GOTERM_BP_FAT	GO:0050880~regulation of blood vessel size	0.610711
GOTERM_BP_FAT	GO:0003018~vascular process in circulatory system	0.633018
Annotation Cluster 185	Enrichment Score: 0.27419831215674734
Category	Term	PValue
GOTERM_CC_FAT	GO:0012506~vesicle membrane	0.393432
GOTERM_CC_FAT	GO:0030136~clathrin-coated vesicle	0.452369
GOTERM_CC_FAT	GO:0030665~clathrin coated vesicle membrane	0.45482
GOTERM_CC_FAT	GO:0030659~cytoplasmic vesicle membrane	0.506858
GOTERM_CC_FAT	GO:0044433~cytoplasmic vesicle part	0.576798
GOTERM_CC_FAT	GO:0030135~coated vesicle	0.608755
GOTERM_CC_FAT	GO:0030662~coated vesicle membrane	0.663642
SP_PIR_KEYWORDS	cytoplasmic vesicle	0.66977
Annotation Cluster 186	Enrichment Score: 0.2710565162577457
Category	Term	PValue
GOTERM_BP_FAT	GO:0032102~negative regulation of response to external stimulus	0.455751
GOTERM_BP_FAT	GO:0048585~negative regulation of response to stimulus	0.525398
GOTERM_BP_FAT	GO:0032101~regulation of response to external stimulus	0.642117
Annotation Cluster 187	Enrichment Score: 0.2646258463708759
Category	Term	PValue
GOTERM_BP_FAT	GO:0009611~response to wounding	0.300762
GOTERM_BP_FAT	GO:0006954~inflammatory response	0.620552
GOTERM_BP_FAT	GO:0006952~defense response	0.861235
Annotation Cluster 188	Enrichment Score: 0.2629487210664481
Category	Term	PValue
UP_SEQ_FEATURE	region of interest:Segment H5 (pore-forming)	0.108688
GOTERM_MF_FAT	GO:0030955~potassium ion binding	0.127816
SP_PIR_KEYWORDS	potassium	0.135409
SP_PIR_KEYWORDS	potassium transport	0.176824
SP_PIR_KEYWORDS	potassium channel	0.354358
GOTERM_BP_FAT	GO:0006813~potassium ion transport	0.369737
GOTERM_MF_FAT	GO:0031420~alkali metal ion binding	0.375673
UP_SEQ_FEATURE	short sequence motif:Selectivity filter	0.451855
GOTERM_CC_FAT	GO:0034702~ion channel complex	0.507243
INTERPRO	IPR005821:Ion transport	0.507246
GOTERM_MF_FAT	GO:0005249~voltage-gated potassium channel activity	0.609204
GOTERM_MF_FAT	GO:0005261~cation channel activity	0.609264
GOTERM_MF_FAT	GO:0022843~voltage-gated cation channel activity	0.636391
GOTERM_MF_FAT	GO:0005267~potassium channel activity	0.643211
SP_PIR_KEYWORDS	ionic channel	0.645823
GOTERM_MF_FAT	GO:0022836~gated channel activity	0.64938
GOTERM_MF_FAT	GO:0022834~ligand-gated channel activity	0.662671
GOTERM_MF_FAT	GO:0015276~ligand-gated ion channel activity	0.662671
GOTERM_MF_FAT	GO:0046873~metal ion transmembrane transporter activity	0.689587
SP_PIR_KEYWORDS	voltage-gated channel	0.69383
GOTERM_BP_FAT	GO:0030001~metal ion transport	0.698306
GOTERM_MF_FAT	GO:0005216~ion channel activity	0.722775
GOTERM_BP_FAT	GO:0015672~monovalent inorganic cation transport	0.745051
GOTERM_BP_FAT	GO:0006811~ion transport	0.758064
GOTERM_MF_FAT	GO:0022838~substrate specific channel activity	0.761857
GOTERM_CC_FAT	GO:0034703~cation channel complex	0.77321
GOTERM_MF_FAT	GO:0022832~voltage-gated channel activity	0.775414
GOTERM_MF_FAT	GO:0005244~voltage-gated ion channel activity	0.775414
GOTERM_MF_FAT	GO:0022803~passive transmembrane transporter activity	0.778334
GOTERM_MF_FAT	GO:0015267~channel activity	0.778334
SP_PIR_KEYWORDS	ion transport	0.791882
GOTERM_CC_FAT	GO:0034705~potassium channel complex	0.796638
GOTERM_CC_FAT	GO:0008076~voltage-gated potassium channel complex	0.796638
GOTERM_BP_FAT	GO:0006812~cation transport	0.834716
GOTERM_BP_FAT	GO:0055085~transmembrane transport	0.95793
Annotation Cluster 189	Enrichment Score: 0.2627008228848668
Category	Term	PValue
GOTERM_CC_FAT	GO:0043235~receptor complex	0.275604
SP_PIR_KEYWORDS	neurotransmitter receptor	0.517543
GOTERM_MF_FAT	GO:0015276~ligand-gated ion channel activity	0.662671
GOTERM_MF_FAT	GO:0022834~ligand-gated channel activity	0.662671
GOTERM_MF_FAT	GO:0005230~extracellular ligand-gated ion channel activity	0.775653
Annotation Cluster 190	Enrichment Score: 0.2590360502611364
Category	Term	PValue
GOTERM_CC_FAT	GO:0000777~condensed chromosome kinetochore	0.186188
GOTERM_CC_FAT	GO:0000775~chromosome, centromeric region	0.191359
GOTERM_CC_FAT	GO:0000779~condensed chromosome, centromeric region	0.249236
GOTERM_CC_FAT	GO:0000776~kinetochore	0.268046
SP_PIR_KEYWORDS	cell cycle	0.285376
GOTERM_CC_FAT	GO:0005819~spindle	0.315921
GOTERM_BP_FAT	GO:0007049~cell cycle	0.445973
SP_PIR_KEYWORDS	kinetochore	0.490368
SP_PIR_KEYWORDS	centromere	0.517543
SP_PIR_KEYWORDS	chromosomal protein	0.532267
GOTERM_CC_FAT	GO:0044427~chromosomal part	0.593822
SP_PIR_KEYWORDS	cell division	0.665574
GOTERM_CC_FAT	GO:0000793~condensed chromosome	0.67027
GOTERM_BP_FAT	GO:0000278~mitotic cell cycle	0.713924
GOTERM_BP_FAT	GO:0000087~M phase of mitotic cell cycle	0.72224
GOTERM_BP_FAT	GO:0051301~cell division	0.760016
GOTERM_BP_FAT	GO:0022402~cell cycle process	0.787318
GOTERM_CC_FAT	GO:0005694~chromosome	0.818077
GOTERM_BP_FAT	GO:0000280~nuclear division	0.822749
GOTERM_BP_FAT	GO:0007067~mitosis	0.822749
GOTERM_BP_FAT	GO:0048285~organelle fission	0.847681
SP_PIR_KEYWORDS	mitosis	0.887726
GOTERM_BP_FAT	GO:0022403~cell cycle phase	0.895151
GOTERM_BP_FAT	GO:0000279~M phase	0.918121
GOTERM_CC_FAT	GO:0000785~chromatin	0.923702
Annotation Cluster 191	Enrichment Score: 0.2588769241566489
Category	Term	PValue
SP_PIR_KEYWORDS	Endocytosis	0.370156
GOTERM_BP_FAT	GO:0030100~regulation of endocytosis	0.654313
GOTERM_BP_FAT	GO:0060627~regulation of vesicle-mediated transport	0.690556
Annotation Cluster 192	Enrichment Score: 0.2569663642795183
Category	Term	PValue
GOTERM_BP_FAT	GO:0016568~chromatin modification	0.412293
SP_PIR_KEYWORDS	chromatin regulator	0.442961
GOTERM_BP_FAT	GO:0006325~chromatin organization	0.582477
GOTERM_BP_FAT	GO:0051276~chromosome organization	0.881626
Annotation Cluster 193	Enrichment Score: 0.2558568773064715
Category	Term	PValue
GOTERM_BP_FAT	GO:0042594~response to starvation	0.350562
GOTERM_BP_FAT	GO:0009991~response to extracellular stimulus	0.671581
GOTERM_BP_FAT	GO:0031667~response to nutrient levels	0.725382
Annotation Cluster 194	Enrichment Score: 0.2543609910384411
Category	Term	PValue
GOTERM_BP_FAT	GO:0042398~cellular amino acid derivative biosynthetic process	0.333864
GOTERM_BP_FAT	GO:0009309~amine biosynthetic process	0.604609
GOTERM_BP_FAT	GO:0006575~cellular amino acid derivative metabolic process	0.854817
Annotation Cluster 195	Enrichment Score: 0.23414592043075041
Category	Term	PValue
BIOCARTA	m_il1rPathway:Signal transduction through IL1R	0.476572
PANTHER_PATHWAY	P00054:Toll receptor signaling pathway	0.52985
KEGG_PATHWAY	mmu04620:Toll-like receptor signaling pathway	0.785743
Annotation Cluster 196	Enrichment Score: 0.22256457674554742
Category	Term	PValue
GOTERM_BP_FAT	GO:0009408~response to heat	0.396714
GOTERM_BP_FAT	GO:0009266~response to temperature stimulus	0.643791
GOTERM_BP_FAT	GO:0009628~response to abiotic stimulus	0.841558
Annotation Cluster 197	Enrichment Score: 0.21769733027976046
Category	Term	PValue
GOTERM_BP_FAT	GO:0032446~protein modification by small protein conjugation	0.433585
GOTERM_MF_FAT	GO:0019787~small conjugating protein ligase activity	0.61546
GOTERM_BP_FAT	GO:0070647~protein modification by small protein conjugation or removal	0.649645
GOTERM_BP_FAT	GO:0016567~protein ubiquitination	0.776714
Annotation Cluster 198	Enrichment Score: 0.21617179489439922
Category	Term	PValue
INTERPRO	IPR003960:ATPase, AAA-type, conserved site	0.37938
INTERPRO	IPR003593:ATPase, AAA+ type, core	0.530879
INTERPRO	IPR003959:ATPase, AAA-type, core	0.584865
SMART	SM00382:AAA	0.70952
GOTERM_MF_FAT	GO:0016887~ATPase activity	0.993232
Annotation Cluster 199	Enrichment Score: 0.21613514442095944
Category	Term	PValue
INTERPRO	IPR000372:Leucine-rich repeat, cysteine-rich flanking region, N-terminal	0.357489
INTERPRO	IPR000483:Cysteine-rich flanking region, C-terminal	0.467945
INTERPRO	IPR001611:Leucine-rich repeat	0.484431
UP_SEQ_FEATURE	domain:Ig-like C2-type	0.492853
UP_SEQ_FEATURE	repeat:LRR 9	0.506254
SMART	SM00013:LRRNT	0.514311
SP_PIR_KEYWORDS	leucine-rich repeat	0.521447
UP_SEQ_FEATURE	repeat:LRR 10	0.528144
UP_SEQ_FEATURE	repeat:LRR 1	0.588569
UP_SEQ_FEATURE	repeat:LRR 2	0.588569
UP_SEQ_FEATURE	repeat:LRR 13	0.589573
UP_SEQ_FEATURE	repeat:LRR 8	0.591307
UP_SEQ_FEATURE	repeat:LRR 11	0.591997
SMART	SM00082:LRRCT	0.614738
INTERPRO	IPR003591:Leucine-rich repeat, typical subtype	0.641058
UP_SEQ_FEATURE	repeat:LRR 12	0.719303
UP_SEQ_FEATURE	repeat:LRR 14	0.733539
UP_SEQ_FEATURE	repeat:LRR 7	0.746058
UP_SEQ_FEATURE	repeat:LRR 6	0.764972
SMART	SM00369:LRR_TYP	0.791674
UP_SEQ_FEATURE	repeat:LRR 3	0.811922
UP_SEQ_FEATURE	repeat:LRR 4	0.814263
UP_SEQ_FEATURE	repeat:LRR 5	0.84042
Annotation Cluster 200	Enrichment Score: 0.21432364278841395
Category	Term	PValue
GOTERM_CC_FAT	GO:0042175~nuclear envelope-endoplasmic reticulum network	0.520647
GOTERM_CC_FAT	GO:0005789~endoplasmic reticulum membrane	0.628481
GOTERM_CC_FAT	GO:0044432~endoplasmic reticulum part	0.649704
GOTERM_CC_FAT	GO:0031227~intrinsic to endoplasmic reticulum membrane	0.653363
Annotation Cluster 201	Enrichment Score: 0.20925803654422392
Category	Term	PValue
GOTERM_MF_FAT	GO:0004879~ligand-dependent nuclear receptor activity	0.425424
INTERPRO	IPR001628:Zinc finger, nuclear hormone receptor-type	0.59665
INTERPRO	IPR001723:Steroid hormone receptor	0.608183
INTERPRO	IPR008946:Nuclear hormone receptor, ligand-binding	0.619463
INTERPRO	IPR000536:Nuclear hormone receptor, ligand-binding, core	0.619463
GOTERM_MF_FAT	GO:0003707~steroid hormone receptor activity	0.620767
UP_SEQ_FEATURE	zinc finger region:NR C4-type	0.639037
UP_SEQ_FEATURE	DNA-binding region:Nuclear receptor	0.639037
INTERPRO	IPR013088:Zinc finger, NHR/GATA-type	0.662076
SMART	SM00399:ZnF_C4	0.697699
SMART	SM00430:HOLI	0.719446
Annotation Cluster 202	Enrichment Score: 0.1948314069199179
Category	Term	PValue
UP_SEQ_FEATURE	DNA-binding region:HMG box	0.548676
INTERPRO	IPR000910:High mobility group, HMG1/HMG2	0.641268
SMART	SM00398:HMG	0.739861
Annotation Cluster 203	Enrichment Score: 0.19324422590345097
Category	Term	PValue
SP_PIR_KEYWORDS	chromosomal protein	0.532267
GOTERM_BP_FAT	GO:0006334~nucleosome assembly	0.604609
GOTERM_BP_FAT	GO:0031497~chromatin assembly	0.622991
GOTERM_BP_FAT	GO:0034728~nucleosome organization	0.631961
GOTERM_BP_FAT	GO:0065004~protein-DNA complex assembly	0.631961
GOTERM_BP_FAT	GO:0006333~chromatin assembly or disassembly	0.685685
GOTERM_BP_FAT	GO:0006323~DNA packaging	0.808536
Annotation Cluster 204	Enrichment Score: 0.19307939212978492
Category	Term	PValue
GOTERM_MF_FAT	GO:0016410~N-acyltransferase activity	0.544496
GOTERM_MF_FAT	GO:0008080~N-acetyltransferase activity	0.642575
GOTERM_MF_FAT	GO:0016407~acetyltransferase activity	0.753084
Annotation Cluster 205	Enrichment Score: 0.17920097932850612
Category	Term	PValue
GOTERM_BP_FAT	GO:0005996~monosaccharide metabolic process	0.423272
GOTERM_BP_FAT	GO:0019318~hexose metabolic process	0.72862
GOTERM_BP_FAT	GO:0006006~glucose metabolic process	0.94032
Annotation Cluster 206	Enrichment Score: 0.1766104732048689
Category	Term	PValue
GOTERM_BP_FAT	GO:0030799~regulation of cyclic nucleotide metabolic process	0.604609
GOTERM_BP_FAT	GO:0006140~regulation of nucleotide metabolic process	0.622991
GOTERM_BP_FAT	GO:0030814~regulation of cAMP metabolic process	0.783812
Annotation Cluster 207	Enrichment Score: 0.17629635475199162
Category	Term	PValue
GOTERM_MF_FAT	GO:0046983~protein dimerization activity	0.474938
GOTERM_MF_FAT	GO:0042803~protein homodimerization activity	0.715144
GOTERM_MF_FAT	GO:0042802~identical protein binding	0.871125
Annotation Cluster 208	Enrichment Score: 0.1745359646852158
Category	Term	PValue
GOTERM_BP_FAT	GO:0003006~reproductive developmental process	0.15246
GOTERM_BP_FAT	GO:0032504~multicellular organism reproduction	0.668723
GOTERM_BP_FAT	GO:0048609~reproductive process in a multicellular organism	0.668723
GOTERM_BP_FAT	GO:0048610~reproductive cellular process	0.748885
GOTERM_BP_FAT	GO:0007276~gamete generation	0.901059
GOTERM_BP_FAT	GO:0019953~sexual reproduction	0.941579
GOTERM_BP_FAT	GO:0048232~male gamete generation	0.962764
GOTERM_BP_FAT	GO:0007283~spermatogenesis	0.962764
Annotation Cluster 209	Enrichment Score: 0.1724910926350226
Category	Term	PValue
SP_PIR_KEYWORDS	glycoprotein	0.295308
SP_PIR_KEYWORDS	signal	0.425897
SP_PIR_KEYWORDS	disulfide bond	0.721588
UP_SEQ_FEATURE	glycosylation site:N-linked (GlcNAc...)	0.768376
UP_SEQ_FEATURE	signal peptide	0.797422
GOTERM_CC_FAT	GO:0005576~extracellular region	0.842268
SP_PIR_KEYWORDS	Secreted	0.92693
UP_SEQ_FEATURE	disulfide bond	0.960379
Annotation Cluster 210	Enrichment Score: 0.16903409995528787
Category	Term	PValue
GOTERM_MF_FAT	GO:0016702~oxidoreductase activity, acting on single donors with incorporation of molecular oxygen, incorporation of two atoms of oxygen	0.554606
GOTERM_MF_FAT	GO:0016701~oxidoreductase activity, acting on single donors with incorporation of molecular oxygen	0.564582
SP_PIR_KEYWORDS	dioxygenase	0.593483
GOTERM_MF_FAT	GO:0005506~iron ion binding	0.865794
SP_PIR_KEYWORDS	iron	0.88776
Annotation Cluster 211	Enrichment Score: 0.15552585148761053
Category	Term	PValue
UP_SEQ_FEATURE	DNA-binding region:Homeobox; atypical	0.0287353
[truncated: 241 more rows]
