# Supplementary material for: Genome-wide mapping of Sox6 binding sites in skeletal muscle reveals both direct and indirect regulation of muscle terminal differentiation by Sox6
Source: BMC Dev Biol. 2011 Oct 10;11:59. doi: 10.1186/1471-213X-11-59 (PMC3239296; doi:10.1186/1471-213X-11-59)
Supplement: Additional files 6 — Table S3 Primers used for ChIP-qPCR. [file 1471-213X-11-59-S6.XLS]

## Sheet: Primers for ChIP-qPCR
Name (f: forward, r: reverse)	Sequence (5' to 3')	Amplicon length (bp)	Note
Intergenic-f	GACCTGCCTGTTCCTTCTTG	98	chr14: 55921902-55921999
Intergenic-r	GTTACCCAGCACTGCAAAGG
Myh1-f	CTGTCTTCTTGGGAGGAAGC	115
Myh1-r	CTGAGTGCCCTCTGTGAAGG
Myh2-f	TGGAAGGTTTGTGGGGAGTG	73
Myh2-r	GCTGACCAGAGCGGTTCCTT
Myh6-f	GCACTACCATTCAGCCGTGA	77
Myh6-r	AGCAGCTGGGAGAACCATTG
Myh7 (1)-f	ACACCGCCCACTCAATACAC	135
Myh7 (1)-r	GCCCTCTCCAAACACTCTTG
Myh7 (2)-f	CCCCACCCCCTGGAACT	77
Myh7 (2)-r	CCAGCTAGGAAACAATTGGAAGTG
Myh7b-f	AGAAGTGGCTGCCTGTGAGG	70
Myh7b-r	AGTGGGTCCCAGAGGGAATG
Myl2-f	GGTCGCATGACTGAAGAGCA	95
Myl2-r	CCTTCGCTGAGGAACTTGGA
Myl4-f	ACTGCGGGTAGAGGGTGGAT	80
Myl4-r	CAAAGCCCTGTGTTGTCCAG
Tnnc1 (1)-f	GCCACCCTGGTCAGGTTACA	98
Tnnc1 (1)-r	AAGCTGCATGGCCTGAGAGA
Tnnc1 (2)-f	GCCACCCTGGTCAGGTTACA	97
Tnnc1 (2)-r	AGCTGCATGGCCTGAGAGAC
Tnni1 (1)-f	GGAGTGGAGTGGGTGTGGAG	70
Tnni1 (1)-r	CCACACTGCTCAGGGACCAT
Tnni1 (2)-f	GGATTAACATAGCAGGCATTGTCTT	82
Tnni1 (2)-r	TCCTGAGTATTTTTAGGGCTGTTGA
Tnnt1-f	TAGGCCTCCTTCACCACAGC	70
Tnnt1-r	CCCTCCAGGGATCAGGTTCT
Tnnt2-f	AGCTGGAGGACCACATGAGC	82
Tnnt2-r	GGCTGCTATTTTGGCAGGTG
Prox1 (1)-f	TTCTGTGGGCACACCAGTTG	71
Prox1 (1)-r	GAGGCATTTCAGGGTGAAGG
Prox1 (2)-f	TGCTCGCCTTGGAGAGAGTT	71
Prox1 (2)-r	GCTATGGGCAAGCCAGTCAG
Nfatc3-f	GTCACTGCCACTGCCACTTG	73
Nfatc3-r	TCAATCAGCACCTGCCCTAC
Tead1 (1)-f	CAGCCAGATGCTGCCATTG	87
Tead1 (1)-r	TCCCCTCTGCATCCTCTCTG
Tead1 (2)-f	CGAGGCAGTGACAGGTGAAG	72
Tead1 (2)-r	CCTCCCCCGGTGTTAGATTC
Tead4 (1)-f	CAGGGCTTTAGGGCTGGAAG	95
Tead4 (1)-r	CTGTGGCTCAGCACCTCCAT
Tead4 (2)-f	CCCTCCATGCACCCTATTCA	89
Tead4 (2)-r	TCAGTCACCCGATCCCTCAC
Tcf4 (1)-f	GGCCTCTGTTTGCCAGAGAT	98
Tcf4 (1)-r	GTGTTTGTGAGCCGCGAGTT
Tcf4 (2)-f	CCTGCATTGTCCTGCTTTCC	75
Tcf4 (2)-r	GGGACATCCAAAGCGCGTAT
Tcf4 (3)-f	TAAGGACGGATGGGAGCACA	91
Tcf4 (3)-r	GGGCAACAGACTCGCTCATC
Sox6 (1)-f	CTCGGGGACACAGCTGCATT	85
Sox6 (1)-r	GGTGGGGTTCAAGTTGTGCT
Sox6 (2)-f	CGCACGTGTGGATTTGGTTC	73
Sox6 (2)-r	GCGGAGCTTCTGGAGGAAGT
Hdac9-f	AGAACAATGGTCGGCCTGAG	95
Hdac9-r	GCTGGCTTTGGTGGGGTATT
Hdac11-f	CCCATTCCCTTCACATGACC	72
Hdac11-r	CCAGAGAAGCAGCCAGGAAC
