# Supplementary material for: Genome-wide mapping of Sox6 binding sites in skeletal muscle reveals both direct and indirect regulation of muscle terminal differentiation by Sox6
Source: BMC Dev Biol. 2011 Oct 10;11:59. doi: 10.1186/1471-213X-11-59 (PMC3239296; doi:10.1186/1471-213X-11-59)
Supplement: Additional files 7 — Table S4 TaqMan probes used for RT-qPCR. [file 1471-213X-11-59-S7.XLS]

## Sheet: TaqMan probes for RT-qPCR
Gene symbol	Name	Assay ID	Amplicon length (bp)
Actb	actin, beta	Mm00607939_s1	115
Sox6	SRY-box containing gene 6	Mm00488393_m1	94
Myh1	myosin, heavy polypeptide 1, skeletal muscle, adult (MyHC-IId/x)	Mm01332489_m1	104
Myh2	myosin, heavy polypeptide 2, skeletal muscle, adult (MyHC-IIa)	Mm01332564_m1	103
Myh4	myosin, heavy polypeptide 4, skeletal muscle (MyHC-IIb)	Mm01332518_m1	87
Myh6	myosin, heavy polypeptide 6, cardiac muscle, alpha (MyHC-a)	Mm00440359_m1	67
Myh7	myosin, heavy polypeptide 7, cardiac muscle, beta (MyHC-b)	Mm00600555_m1	102
Myh7b	myosin, heavy chain 7B, cardiac muscle, beta	Mm01249941_m1	73
Myl2	myosin, light polypeptide 2, regulatory, cardiac, slow	Mm00440384_m1	90
Myl4	myosin, light polypeptide 4	Mm00440378_m1	101
Tnnc1	troponin C, cardiac/slow skeletal	Mm00437115_g1	67
Tnni1	troponin I, skeletal, slow 1	Mm00502426_m1	75
Tnni2	troponin I, skeletal, fast 2	Mm00437157_g1	62
Tnnt1	troponin T1, skeletal, slow	Mm00449089_m1	76
Tnnt2	troponin T2, cardiac	Mm01290255_m1	69
Tnnt3	troponin T3, skeletal, fast	Mm00449093_g1	88
Acta1	actin, alpha 1, skeletal muscle	Mm00808218_g1	134
Chrng	cholinergic receptor, nicotinic, gamma polypeptide	Mm00437419_m1	96
Chrne	cholinergic receptor, nicotinic, epsilon polypeptide	Mm00437411_m1	77
Mb	myoglobin	Mm00442968_m1	78
Sdha	succinate dehydrogenase complex, subunit A, flavoprotein (Fp)	Mm01352366_m1	82
Ppargc1a	peroxisome proliferative activated receptor, gamma, coactivator 1 alpha	Mm00447183_m1	68
Myog	myogenin	Mm00446194_m1	69
Myod1	myogenic differentiation 1	Mm00440387_m1	86
Prox1	prospero-related homeobox 1	Mm00435969_m1	93
Tcf4	transcription factor 4	Mm00443210_m1	98
Tead1	TEA domain family member 1 (TEF-1)	Mm00493507_m1	59
Tead4	TEA domain family member 4 (TEF-3, RTEF1)	Mm01189836_m1	75
Nfatc3	nuclear factor of activated T-cells, cytoplasmic, calcineurin-dependent 3	Mm01249200_m1	82
Hdac9	histone deacetylase 9	Mm01293999_m1	152
Hdac11	histone deacetylase 11	Mm00523422_m1	90
