# Supplementary material for: Genome-wide mapping of Sox6 binding sites in skeletal muscle reveals both direct and indirect regulation of muscle terminal differentiation by Sox6
Source: BMC Dev Biol. 2011 Oct 10;11:59. doi: 10.1186/1471-213X-11-59 (PMC3239296; doi:10.1186/1471-213X-11-59)
Supplement: Additional file 10 — Table S5 Primers used for plasmid construction. [file 1471-213X-11-59-S10.XLS]

## Sheet: Primers for plasmid construction
For mutagenesis of MHCb3500
Forward	CTGACTCTGCACACTTGCCGG
Reverse	AAGCATTTTGGAAGCAGCCG
For cloning of Myh7b upstream region into KpnI & SacI sites of pGL3-basic vector
Forward	CGAGGTACCTCTGGGCTGAAGGAAAGTGG
Reverse	CGAGAGCTCCACCACGGTGAGGACAGG
For cloning of Tnni1 upstream region into MluI & NheI sites of pGL3-basic vector
Forward	CGAACGCGTCCGAGTGTTTACGGGACAGT
Reverse	CGAGCTAGCCCTCACCACAGACTGCAGAG
For cloning of Hdac11 upstream region into XhoI & HindIII sites of pGL3-basic vector
Forward	CGACTCGAGGAAGGCAGTGTCTCCTCTGG
Reverse	CGAAAGCTTCTGCTCTGGACGCCACTC
For removing CMV ie enhancer from pTriEx-1.1 vector and introducing AvrII, HpaI, NheI, and SpeI sites (resulting vector is named pTriEx-NE)
Forward	AGCTAGCAACTAGTCGAGGTGAGCCCCACGTTC
Reverse	GTTAACACCTAGGTTTGTGCGTCTCATTACGG
For cloning of Tnnc1 intron into NheI & SpeI sites of pTriEX-NE (no enhancer)
Forward	CGAGCTAGCAGGGTGGGTAGGTCCATTG
Reverse	CGAACTAGTCCCATTCTACAGGTGGGAAG
For cloning of firefly luciferase gene into NcoI & EcoRI sites of pTriEx-NE
Forward	TGGCATTCCGGTACTGTTGG
Reverse	CGAGAATTCTTACACGGCGATCTTTCCGC
